# Supplementary material for: Protein Identification of Venoms of the African Spitting Cobras, Naja mossambica and Naja nigricincta nigricincta
Source: Toxins (Basel). 2020 Aug 14;12(8):520. doi: 10.3390/toxins12080520 (PMC7472217; doi:10.3390/toxins12080520)
Supplement: Supplementary file 1 [file toxins-12-00520-s001.zip]

Archive with 5 entries (4 files):
- toxins-853627 supplementary/
- toxins-853627 supplementary/Table S1 23_07_2020 .xlsx
- toxins-853627 supplementary/Table S2_23_07_2020.xlsx
- toxins-853627 supplementary/Table S3_23_07_2020.xlsx
- toxins-853627 supplementary/Table S4 23_07_2020.xlsx
