# Supplementary material for: Protein Identification of Venoms of the African Spitting Cobras, Naja mossambica and Naja nigricincta nigricincta
Source: Toxins (Basel). 2020 Aug 14;12(8):520. doi: 10.3390/toxins12080520 (PMC7472217; doi:10.3390/toxins12080520)
Supplement: Supplementary file 1 [file toxins-12-00520-s001.zip › toxins-853627 supplementary/Table S1 23_07_2020 .xlsx]

## Sheet: Annex
Table S1. Proteins identified from the venoms of Naja nigricincta nigricincta and Naja mossambica.
No.	Naja nigricincta nigricincta	Naja mossambica	Accession No.	(NCBI ID) Species of origin	Molecular Weight (Da)
5'-nucleotidase
1	Snake venom 5'-nucleotidase		B6EWW8	(259325) Gloydius brevicaudus	64434
2	Snake venom 5'-nucleotidase		F8S0Z7	(8729) Crotalus adamanteus	64682
Cathelicidin
3		Cathelicidin-related peptide Bf-CRAMP	B6D434	(8613) Bungarus fasciatus	21870
4		Cathelicidin-related peptide Pt_CRAMP1	U5KJJ1	(8673) Pseudonaja textilis	21152
Cystatin
5	Cystatin		E3P6P4	(8649) Naja kaouthia	15772
6		Cystatin (Fragment)	P81714	(8656) Naja atra	10995
Cysteine-rich secretory protein (CRISP)
7	Cysteine-rich venom protein 25-A (Fragment)		P84807	(8642) Naja haje haje	3430
8	Cysteine-rich venom protein kaouthin-2		P84808	(8649) Naja kaouthia	26216
9	Cysteine-rich venom protein latisemin		Q8JI38	(8631) Laticauda semifasciata	26416
10	Cysteine-rich venom protein mossambin (Fragment)		P0DL16	(8644 ) Naja mossambica	3599
11	Cysteine-rich venom protein natrin-1		Q7T1K6	(8656) Naja atra	26882
12	Cysteine-rich venom protein ophanin		Q7ZT98	(8665) Ophiophagus hannah	26869
13	Cysteine-rich secretory protein		F8S0Y4	(8729) Crotalus adamanteus	26629
14	Cysteine-rich venom protein 2		Q8UW11	(8781) Hydrophis hardwickii	26482
15	Cysteine-rich venom protein annuliferin-a (Fragment)		P0DL14	(96794) Naja annulifera	3649
16		Cysteine-rich venom protein 24 (Fragment)	P84803	(8649 ) Naja kaouthia	2654
Flavin monoamine oxidase
17	L-amino-acid oxidase (Fragment)		A8QL58	(8656 ) Naja atra	51439
18	L-amino-acid oxidase		A8QL51	(8616) Bungarus multicinctus	58811
19	L-amino-acid oxidase		Q4JHE2	(70142) Notechis scutatus scutatus	59058
20	L-amino-acid oxidase		Q4JHE1	(8670) Pseudechis australis	58744
21	L-amino-acid oxidase		A6MFL0	(412038 ) Demansia vestigiata	58920
22		L-amino-acid oxidase	Q6WP39	(39682) Trimeresurus stejnegeri	58601
Glycosyl hydrolase 56
23	Hyaluronidase		J3S820	(8729) Crotalus adamanteus	52484
24	Hyaluronidase-1		A3QVN9	(8692) Bitis arietans	52312
Nerve growth factor (NGF-Beta)
25	Venom nerve growth factor 2		Q5YF89	(33626 ) Naja sputatrix	27030
26	Venom nerve growth factor		Q9DEZ9	(8732) Crotalus durissus terrificus	27119
27	Venom nerve growth factor		P61898	(8656) Naja atra	13064
28	Venom nerve growth factor 1		Q5YF90	(33626 ) Naja sputatrix	27551
Nucleotide pyrophosphate/ phosphodiesterase
29	Venom phosphodiesterase 1		J3SEZ3	(8729) Crotalus adamanteus	96373
Ohanin/vespryn
30	Thaicobrin		P82885	(8649) Naja kaouthia	12038
Peptidase S1
31	Snake venom serine protease NaSP (Fragment)		A8QL53	(8656) Naja atra	31137
Peroxiredoxin
32	Peroxiredoxin-4 (Fragments)		P0CV91	(8730) Crotalus atrox	4141
Phospholipase A2 (PLA2)
33	Acidic phospholipase A2 CM-I		P00602	(8644) Naja mossambica	13219
34	Acidic phospholipase A2 DE-III		P00601	(8643) Naja melanoleuca	13360
35	Basic phospholipase A2 CM-II		P00603	(8644) Naja mossambica	13234
36	Basic phospholipase A2 CM-III		P00604	(8644) Naja mossambica	13302
37	Basic phospholipase A2 nigexine		P14556	(8658) Naja pallida	13340
38	Phospholipase A2 OS2		Q45Z47	(8667) Oxyuranus scutellatus scutellatus	16104
39	Acidic phospholipase A2 2		P15445	(35670) Naja naja	13346
40		Phospholipase A2 "basic"	P00605	(8654) Naja nigricollis	13268
Phospholipase B
41	Phospholipase B		F8S101	(8729) Crotalus adamanteus	64049
42	Phospholipase-B 81		F8J2D3	(66186) Drysdalia coronoides	64103
Three finger toxins (3FTx)
43	Actiflagelin		C0HKZ8	(64182 ) Walterinnesia aegyptia	7340
44	Alpha-neurotoxin NTX-3		O57326	(33626) Naja sputatrix	9289
45	Cytotoxin 1		P01468	(8658) Naja pallida	6827
46	Cytotoxin 11		P62394	(8642) Naja haje haje	6842
47	Cytotoxin 2		P01469	(8644) Naja mossambica	6800
48	Cytotoxin 3		P01470	(8644) Naja mossambica	6894
49	Cytotoxin 4		P01452	(8644) Naja mossambica	6715
50	Cytotoxin 4		P01461	(96794) Naja annulifera	6802
51	Cytotoxin 5		Q98961	(8656) Naja atra	6810
52	Cytotoxin 5		P25517	(8644) Naja mossambica	6845
53	Cytotoxin 6		P01465	(96794) Naja annulifera	6857
54	Cytotoxin homolog Clbp-3		Q8UUK0	(8656) Naja atra	8900
55	Cytotoxin sagitoxin		P83345	(195058) Naja sagittifera	6802
56	Cytotoxin SP13b		P60306	(8656 ) Naja atra	6792
57	Short neurotoxin 1		P01431	(8644) Naja mossambica	7081
58	Short neurotoxin 1		P01426	(8658) Naja pallida	6795
59	Short neurotoxin 2		P01433	(8626 ) Hemachatus haemachatus	6832
60	Short neurotoxin 3		P01432	(8644 ) Naja mossambica	7218
61	Weak toxin CM-13b		P01399	(96794) Naja annulifera	7592
62	Weak toxin S4C11		P01400	(8643) Naja melanoleuca	7430
63	Cytotoxin homolog S3C2		P19003	(8607) Aspidelaps scutatus	7173
64	Cytotoxin SP15c		P60308	(8656) Naja atra	6755
65	Cytotoxin Vc-5		Q9PS34	(8657) Naja oxiana	6664
66	Weak neurotoxin 8		P29182	(35670) Naja naja	7581
67	Weak toxin CM-11		P01401	(8642) Naja haje haje	7546
68		Cobrotoxin-b	P80958	(8656) Naja atra	9139
69		Cytotoxin 10	Q9W6W6	(8656) Naja atra	9087
70		Cytotoxin 1c	P79810	(8656) Naja atra	9016
71		Cytotoxin 2	P01463	(8655) Naja nivea	6871
72		Cytotoxin 3	P01446	(8649) Naja kaouthia	6717
73		Cytotoxin 5	P01457	(8642) Naja haje haje	6773
74		Cytotoxin 8	P49123	(8656) Naja atra	8923
75		Muscarinic toxin 2	P18328	(8618) Dendroaspis angusticeps	9375
76		Muscarinic toxin-like protein 2	P82463	(8649) Naja kaouthia	7298
77		Oxiana weak toxin	P85520	(8657) Naja oxiana	7482
True venom lectin
78	C-type lectin galactose-binding isoform		D2YVI2	(8670) Pseudechis australis	18687
Venom complement C3 homolog
79	A.superbus venom factor 1		Q0ZZJ6	(29156) Austrelaps superbus	184726
80	Cobra venom factor		Q91132	(8649) Naja kaouthia	184518
81	Ophiophagus venom factor		I2C090	(8665) Ophiophagus hannah	183928
Venom Kunitz-type family
82		Kunitz-type serine protease inhibitor	P82966	(8665) Ophiophagus hannah	9136
Venom metalloproteinase M12B (SVMP)
83	Snake venom metalloproteinase-disintegrin-like mocarhagin		Q10749	(8644) Naja mossambica	68176
84	Zinc metalloproteinase-disintegrin-like atrase-A		D5LMJ3	(8656) Naja atra	68254
85	Zinc metalloproteinase-disintegrin-like mikarin (Fragments)		P0DJ43	(66188 ) Micropechis ikaheca	18439
86	Zinc metalloproteinase-disintegrin-like MTP8		F8RKW0	(66186) Drysdalia coronoides	68427
87	Zinc metalloproteinase-disintegrin-like BmMP		A8QL49	(8616) Bungarus multicinctus	68988
88	Zinc metalloproteinase-disintegrin-like cobrin		Q9PVK7	(8649) Naja kaouthia	67662
89	Zinc metalloproteinase-disintegrin-like atrase-B		D6PXE8	(8656) Naja atra	66246
90	Zinc metalloproteinase-disintegrin-like atragin		D3TTC2	(8656) Naja atra	69180
91		Zinc metalloproteinase-disintegrin-like NaMP	A8QL59	(8656) Naja atra	69403
Prior to HPLC-MS/MS analysis, proteins were either subjected to: (i) silver stain in-gel digestion, (ii) no stain in-gel digestion, (iii) in-solution digestion and, (iv) no digestion. All of the raw data files were searched together with ProteomeDiscoverer 2.2 software to identify the proteins and their families. The protein families are bolded with individual proteins listed under them, not bold…
