# Supplementary material for: Protein Identification of Venoms of the African Spitting Cobras, Naja mossambica and Naja nigricincta nigricincta
Source: Toxins (Basel). 2020 Aug 14;12(8):520. doi: 10.3390/toxins12080520 (PMC7472217; doi:10.3390/toxins12080520)
Supplement: Supplementary file 1 [file toxins-12-00520-s001.zip › toxins-853627 supplementary/Table S2_23_07_2020.xlsx]

## Sheet: Proteins
Table S2. Total number of proteins found in Naja mossambica.
No	Accession	Description	Coverage [%]	# Peptides	# PSMs	# Unique Peptides	MW [kDa]	Score Mascot: Mascot	Silver stained in-gel digestion (1 to 16 gel pieces)																																In-solution digestion		No digestion		No stain in-gel digestion
									Found in Sample: NnN_1_1	Found in Sample: NnN_1_2	Found in Sample: NnN_1_3	Found in Sample: NnN_1_4	Found in Sample: NnN_1_5	Found in Sample: NnN_1_6	Found in Sample: NnN_1_7	Found in Sample: NnN_1_8	Found in Sample: NnN_1_9	Found in Sample: NnN_1_10	Found in Sample: NnN_1_11	Found in Sample: NnN_1_12	Found in Sample: NnN_1_13	Found in Sample: NnN_1_14	Found in Sample: NnN_1_15	Found in Sample: NnN_1_16	Found in Sample: NnN_2_1	Found in Sample: NnN_2_2	Found in Sample: NnN_2_3	Found in Sample: NnN_2_4	Found in Sample: NnN_2_5	Found in Sample: NnN_2_6	Found in Sample: NnN_2_7	Found in Sample: NnN_2_8	Found in Sample: NnN_2_9	Found in Sample: NnN_2_10	Found in Sample: NnN_2_11	Found in Sample: NnN_2_12	Found in Sample: NnN_2_13	Found in Sample: NnN_2_14	Found in Sample: NnN_2_15	Found in Sample: NnN_2_16	Found in Sample: Sample_3_Digested	Found in Sample: Sample_3_Digested	Found in Sample: Sample_3_Nondigested	Found in Sample: Sample_4_Nondigested	Found in Sample: 1_no_stain	Found in Sample: 2_no_stain	Found in Sample: no_stain1_exclusion	Found in Sample: no_stain2_exclusion	Found in Sample: no_stain1_exclusion2
1	Q0ZZJ6	A.superbus venom factor 1 OS=Austrelaps superbus OX=29156 PE=1 SV=1	12	23	465	6	184.6	11862	Not Found	High	High	High	High	High	High	High	High	High	High	Not Found	High	High	High	High	High	High	Not Found	High	High	High	High	High	High	High	High	High	High	High	High	High	Not Found	Not Found	Not Found	Not Found	Not Found	High	Not Found	High	High
2	P00602	Acidic phospholipase A2 CM-I OS=Naja mossambica OX=8644 PE=1 SV=1	93	19	1078	4	13.2	30075	Not Found	High	Not Found	High	High	High	Not Found	Not Found	Not Found	Not Found	Not Found	Not Found	Not Found	Not Found	Not Found	Not Found	High	High	High	High	High	High	High	Not Found	Not Found	Not Found	Not Found	Not Found	Not Found	Not Found	Not Found	High	Not Found	Not Found	Not Found	Not Found	Not Found	Not Found	Not Found	Not Found	Not Found
3	P00601	Acidic phospholipase A2 DE-III OS=Naja melanoleuca OX=8643 PE=1 SV=1	42	3	45	3	13.4	1132	Not Found	High	High	Not Found	Not Found	Not Found	Not Found	Not Found	Not Found	Not Found	Not Found	Not Found	High	Not Found	Not Found	High	High	High	High	High	High	Not Found	High	High	High	Not Found	High	High	High	Not Found	High	Not Found	Not Found	Not Found	Not Found	Not Found	High	High	High	High	High
4	C0HKZ8	Actiflagelin OS=Walterinnesia aegyptia OX=64182 PE=1 SV=1	19	2	124	2	7.3	4957	High	High	High	High	High	High	High	High	High	Not Found	High	High	High	High	High	High	High	High	High	High	High	High	Not Found	Not Found	High	High	Not Found	High	High	High	High	High	High	High	Not Found	Not Found	High	High	Not Found	Not Found	High
5	O57326	Alpha-neurotoxin NTX-3 OS=Naja sputatrix OX=33626 PE=3 SV=1	37	7	150	2	9.3	4348	Not Found	High	High	High	High	High	High	High	Not Found	High	Medium	High	Not Found	Not Found	Medium	Not Found	High	High	High	High	High	High	High	High	High	High	High	High	Medium	High	Medium	Not Found	High	High	Not Found	Not Found	High	High	High	High	High
6	P00603	Basic phospholipase A2 CM-II OS=Naja mossambica OX=8644 PE=1 SV=1	95	21	2498	6	13.2	109392	High	High	High	High	High	High	High	High	High	High	High	High	High	High	High	High	High	High	High	High	High	High	High	High	High	High	High	High	High	High	High	High	High	High	Not Found	Not Found	High	Not Found	Not Found	Not Found	High
7	P00604	Basic phospholipase A2 CM-III OS=Naja mossambica OX=8644 PE=1 SV=1	93	22	2857	1	13.3	104160	Not Found	Not Found	Not Found	Not Found	Not Found	Not Found	Not Found	Not Found	Not Found	Not Found	Not Found	Not Found	Not Found	Not Found	Not Found	Not Found	Not Found	High	High	Not Found	Not Found	Not Found	Not Found	Not Found	Not Found	Not Found	Not Found	Not Found	Not Found	Not Found	Not Found	Not Found	Not Found	Not Found	Not Found	Not Found	Not Found	Not Found	Not Found	Not Found	Not Found
8	P14556	Basic phospholipase A2 nigexine OS=Naja pallida OX=8658 PE=1 SV=1	51	9	532	2	13.3	13068	Not Found	Medium	Not Found	Not Found	Not Found	Not Found	Not Found	Not Found	Not Found	Not Found	Not Found	Not Found	Not Found	Not Found	Not Found	Not Found	Not Found	High	High	Not Found	Not Found	Not Found	Not Found	Not Found	Not Found	Not Found	Not Found	Not Found	Not Found	Not Found	Not Found	Not Found	Not Found	Not Found	Not Found	Not Found	Not Found	Not Found	Not Found	Not Found	Not Found
9	D2YVI2	C-type lectin galactose-binding isoform OS=Pseudechis australis OX=8670 PE=1 SV=1	6	2	7	2	18.7	81	Not Found	Not Found	High	Not Found	Not Found	Not Found	Not Found	Not Found	Not Found	Not Found	Not Found	Not Found	Not Found	Not Found	Not Found	Not Found	Not Found	Not Found	Not Found	Not Found	Not Found	Not Found	Not Found	Not Found	Not Found	Not Found	Not Found	Not Found	Not Found	Not Found	Not Found	Not Found	Not Found	Not Found	Not Found	Not Found	Not Found	Not Found	Not Found	Not Found	High
10	B6D434	Cathelicidin-related peptide Bf-CRAMP OS=Bungarus fasciatus OX=8613 PE=1 SV=1	9	2	53	1	21.9	1781	Not Found	Not Found	High	High	High	High	Not Found	Not Found	Not Found	Not Found	Not Found	Not Found	Not Found	Not Found	Not Found	Not Found	Not Found	Not Found	High	High	High	High	Not Found	Not Found	Not Found	Not Found	Not Found	Not Found	Not Found	Not Found	Not Found	Not Found	Not Found	Not Found	Not Found	Not Found	High	High	Not Found	Not Found	Not Found
11	U5KJJ1	Cathelicidin-related peptide Pt_CRAMP1 OS=Pseudonaja textilis OX=8673 PE=2 SV=1	10	2	36	1	21.1	938	Not Found	Not Found	Not Found	High	Not Found	Not Found	Not Found	Not Found	Not Found	Not Found	Not Found	Not Found	Not Found	Not Found	Not Found	Not Found	Not Found	Not Found	Not Found	High	Not Found	Not Found	Not Found	Not Found	Not Found	Not Found	Not Found	Not Found	Not Found	Not Found	Not Found	Not Found	Not Found	Not Found	Not Found	Not Found	High	High	Not Found	Not Found	Not Found
12	Q91132	Cobra venom factor OS=Naja kaouthia OX=8649 PE=1 SV=1	34	58	1320	26	184.4	42051	High	High	High	High	High	High	High	High	High	High	High	High	High	High	High	High	High	High	Not Found	High	High	High	High	High	High	High	High	High	High	High	High	High	Not Found	Not Found	Not Found	Not Found	High	High	High	High	High
13	P80958	Cobrotoxin-b OS=Naja atra OX=8656 PE=1 SV=2	13	2	21	2	9.1	685	Not Found	High	High	High	High	Not Found	High	Not Found	High	Not Found	Not Found	Not Found	Not Found	Not Found	Not Found	Not Found	Not Found	High	High	High	High	High	Not Found	Not Found	Not Found	Not Found	Not Found	Not Found	Not Found	Not Found	Not Found	Not Found	Not Found	Not Found	Not Found	Not Found	Not Found	Not Found	Not Found	High	Not Found
14	P81714	Cystatin (Fragment) OS=Naja atra OX=8656 PE=1 SV=1	17	2	10	1	11	255	Not Found	High	High	Not Found	Not Found	Not Found	Not Found	Not Found	Not Found	Not Found	Not Found	Not Found	Not Found	Not Found	Not Found	Not Found	Not Found	High	Not Found	Not Found	Not Found	Not Found	Not Found	Not Found	Not Found	Not Found	Not Found	Not Found	Not Found	Not Found	Not Found	Not Found	Not Found	Not Found	Not Found	Not Found	Not Found	Not Found	Not Found	Not Found	Not Found
15	E3P6P4	Cystatin OS=Naja kaouthia OX=8649 PE=2 SV=1	30	5	14	4	15.8	478	Not Found	High	High	Not Found	Not Found	Not Found	Not Found	Not Found	Not Found	Not Found	Not Found	Not Found	Not Found	Not Found	Not Found	Not Found	Not Found	High	High	Not Found	Not Found	Not Found	Not Found	Not Found	Not Found	Not Found	Not Found	Not Found	Not Found	Not Found	Not Found	Not Found	Not Found	Not Found	Not Found	Not Found	Not Found	Not Found	Not Found	Not Found	Not Found
16	P84803	Cysteine-rich venom protein 24 (Fragment) OS=Naja kaouthia OX=8649 PE=1 SV=1	48	2	48	2	2.7	1527	Not Found	Not Found	Not Found	Not Found	High	High	High	Not Found	Not Found	Not Found	Not Found	Not Found	Not Found	Not Found	Not Found	Not Found	Not Found	Not Found	Not Found	High	High	High	Not Found	High	Not Found	Not Found	Not Found	Not Found	Not Found	Not Found	Not Found	Not Found	Not Found	Not Found	Not Found	Not Found	High	High	High	High	High
17	P84807	Cysteine-rich venom protein 25-A (Fragment) OS=Naja haje haje OX=8642 PE=1 SV=1	38	2	48	2	3.4	726	Not Found	Not Found	Not Found	High	High	Not Found	High	Not Found	Not Found	Not Found	Not Found	Not Found	Not Found	Not Found	Not Found	Not Found	Not Found	Not Found	Not Found	Not Found	High	High	High	High	Not Found	Not Found	Not Found	Not Found	Not Found	Medium	Not Found	High	Not Found	Not Found	Not Found	Not Found	High	High	High	Not Found	Not Found
18	P84808	Cysteine-rich venom protein kaouthin-2 OS=Naja kaouthia OX=8649 PE=1 SV=2	31	10	308	7	26.2	14939	Not Found	Not Found	High	High	High	High	High	High	Not Found	Not Found	Not Found	Not Found	High	High	Not Found	Not Found	Not Found	Not Found	High	High	High	High	High	High	Not Found	Not Found	Not Found	Not Found	Not Found	Not Found	Not Found	Not Found	High	High	Not Found	Not Found	High	High	High	High	High
19	Q8JI38	Cysteine-rich venom protein latisemin OS=Laticauda semifasciata OX=8631 PE=2 SV=1	16	4	95	1	26.4	4096	Not Found	Not Found	Not Found	Not Found	Not Found	Not Found	Not Found	Not Found	Not Found	Not Found	Not Found	Not Found	Not Found	Not Found	Not Found	Not Found	Not Found	Not Found	Not Found	Not Found	High	Not Found	Not Found	Not Found	Not Found	Not Found	Not Found	Not Found	Not Found	Not Found	Not Found	Not Found	Not Found	Not Found	Not Found	Not Found	Not Found	Not Found	Not Found	Not Found	Not Found
20	P0DL16	Cysteine-rich venom protein mossambin (Fragment) OS=Naja mossambica OX=8644 PE=1 SV=1	80	3	243	3	3.6	5066	Not Found	Not Found	High	High	High	High	High	High	High	High	High	High	Not Found	High	High	High	Not Found	Not Found	High	High	High	High	High	High	High	High	High	High	High	High	High	High	Medium	Not Found	Not Found	Not Found	High	High	Medium	Not Found	Medium
21	Q7T1K6	Cysteine-rich venom protein natrin-1 OS=Naja atra OX=8656 PE=1 SV=1	23	7	1070	3	26.9	45238	Not Found	High	High	High	High	High	High	High	High	High	High	High	High	High	High	High	High	High	High	High	High	High	High	High	High	High	High	High	High	High	High	High	High	High	Not Found	Not Found	High	High	High	High	High
22	Q7ZT98	Cysteine-rich venom protein ophanin OS=Ophiophagus hannah OX=8665 PE=1 SV=1	15	6	112	2	26.9	1808	Not Found	Not Found	Not Found	Not Found	Not Found	High	High	High	Not Found	Not Found	Not Found	Not Found	Not Found	Not Found	Not Found	Not Found	Not Found	Not Found	Not Found	Not Found	Not Found	High	High	Not Found	High	Not Found	Not Found	Not Found	Not Found	Not Found	Not Found	Not Found	Not Found	Not Found	Not Found	Not Found	High	High	Not Found	Not Found	Not Found
23	P01468	Cytotoxin 1 OS=Naja pallida OX=8658 PE=1 SV=1	100	20	2888	3	6.8	53205	High	High	High	High	High	High	High	High	High	High	High	High	High	High	High	High	High	High	High	High	High	High	High	High	High	High	High	High	High	High	High	High	High	High	High	High	High	High	Not Found	Not Found	Not Found
24	Q9W6W6	Cytotoxin 10 OS=Naja atra OX=8656 PE=3 SV=1	23	4	724	1	9.1	17672	High	Not Found	Not Found	Not Found	Not Found	Not Found	Not Found	Not Found	Not Found	Not Found	Not Found	Not Found	Not Found	Not Found	Not Found	Not Found	High	Not Found	Not Found	Not Found	Not Found	Not Found	Not Found	Not Found	Not Found	Not Found	Not Found	Not Found	Not Found	Not Found	Not Found	Not Found	Not Found	Not Found	Not Found	Not Found	Not Found	Not Found	Not Found	Not Found	Not Found
25	P62394	Cytotoxin 11 OS=Naja haje haje OX=8642 PE=1 SV=1	15	2	100	1	6.8	1955	High	High	High	High	High	Not Found	High	High	Not Found	High	High	Not Found	High	High	High	High	High	High	High	High	High	High	High	High	High	High	Not Found	High	Not Found	Not Found	High	High	High	High	Not Found	Not Found	High	High	Not Found	Not Found	High
26	P79810	Cytotoxin 1c OS=Naja atra OX=8656 PE=3 SV=1	31	3	700	1	9	17587	Not Found	Not Found	Not Found	Not Found	Not Found	Not Found	Not Found	Not Found	Not Found	Not Found	Not Found	Not Found	Not Found	Not Found	Not Found	Not Found	High	Not Found	Not Found	Not Found	Not Found	Not Found	Not Found	Not Found	Not Found	Not Found	Not Found	Not Found	Not Found	Not Found	Not Found	Not Found	Not Found	Not Found	Not Found	Not Found	Not Found	Not Found	Not Found	Not Found	Not Found
27	P01469	Cytotoxin 2 OS=Naja mossambica OX=8644 PE=1 SV=1	100	21	2300	3	6.8	45812	High	High	High	High	Not Found	High	High	High	High	High	High	High	High	High	High	High	High	High	High	High	Not Found	High	High	High	High	High	High	High	Not Found	Not Found	Not Found	High	High	High	High	High	High	High	Not Found	Not Found	High
28	P01463	Cytotoxin 2 OS=Naja nivea OX=8655 PE=1 SV=1	67	6	1252	1	6.9	29386	High	Not Found	Not Found	Not Found	Not Found	Not Found	Not Found	Not Found	Not Found	Not Found	Not Found	Not Found	Not Found	Not Found	Not Found	Not Found	Not Found	Not Found	Not Found	Not Found	Not Found	Not Found	Not Found	Not Found	Not Found	Not Found	Not Found	Not Found	Not Found	Not Found	Not Found	Not Found	Not Found	Not Found	Not Found	Not Found	Not Found	Not Found	Not Found	Not Found	Not Found
29	P01446	Cytotoxin 3 OS=Naja kaouthia OX=8649 PE=1 SV=1	33	4	486	1	6.7	5273	Not Found	Not Found	Not Found	Not Found	Not Found	Not Found	Not Found	Not Found	Not Found	Not Found	Not Found	Not Found	Not Found	Not Found	Not Found	Not Found	Not Found	Not Found	Not Found	Not Found	Not Found	Not Found	Not Found	Not Found	Not Found	Not Found	Not Found	Not Found	Not Found	Not Found	Not Found	Not Found	High	High	Not Found	Not Found	Not Found	Not Found	Not Found	Not Found	Not Found
30	P01470	Cytotoxin 3 OS=Naja mossambica OX=8644 PE=1 SV=1	100	19	1405	6	6.9	27686	High	High	High	Not Found	Not Found	Not Found	Not Found	Not Found	Not Found	Not Found	Not Found	Not Found	Not Found	Not Found	Not Found	Not Found	High	High	High	High	Not Found	Not Found	Not Found	Not Found	Not Found	Not Found	Not Found	Not Found	Not Found	Not Found	Not Found	Not Found	High	High	Not Found	Not Found	Not Found	Not Found	Not Found	Not Found	Not Found
31	P01461	Cytotoxin 4 OS=Naja annulifera OX=96794 PE=1 SV=1	53	7	1025	2	6.8	20618	Medium	Medium	Not Found	Not Found	Not Found	Not Found	Not Found	Not Found	Not Found	Not Found	Not Found	Not Found	Not Found	Not Found	Not Found	Not Found	Not Found	High	High	Not Found	Not Found	Not Found	Not Found	Not Found	Not Found	Not Found	Not Found	Not Found	Not Found	Not Found	Not Found	Not Found	Not Found	Not Found	Not Found	Not Found	Not Found	Not Found	Not Found	Not Found	Not Found
32	P01452	Cytotoxin 4 OS=Naja mossambica OX=8644 PE=1 SV=1	77	14	1156	10	6.7	20836	High	High	High	High	High	High	High	High	High	High	High	High	High	High	High	High	High	High	High	High	High	High	High	High	High	High	High	High	High	High	High	High	High	High	High	High	High	High	High	High	High
33	Q98961	Cytotoxin 5 OS=Naja atra OX=8656 PE=3 SV=1	26	4	710	2	9.1	17629	Medium	High	Not Found	Not Found	Not Found	Not Found	Not Found	Not Found	Not Found	Not Found	Not Found	Not Found	Not Found	Not Found	Not Found	Not Found	High	High	Not Found	Not Found	Not Found	Not Found	Not Found	Not Found	Not Found	Not Found	Not Found	Not Found	Not Found	Not Found	Not Found	Not Found	High	High	Not Found	Not Found	Not Found	Not Found	Not Found	Not Found	Not Found
34	P01457	Cytotoxin 5 OS=Naja haje haje OX=8642 PE=1 SV=1	50	4	786	1	6.8	19101	High	Not Found	Not Found	Not Found	Not Found	Not Found	Not Found	Not Found	Not Found	Not Found	Not Found	Not Found	Not Found	Not Found	Not Found	Not Found	Not Found	Not Found	Not Found	Not Found	Not Found	Not Found	Not Found	Not Found	Not Found	Not Found	Not Found	Not Found	Not Found	Not Found	Not Found	Not Found	Not Found	Not Found	Not Found	Not Found	Not Found	Not Found	Not Found	Not Found	Not Found
35	P25517	Cytotoxin 5 OS=Naja mossambica OX=8644 PE=1 SV=3	93	18	1491	10	6.8	34552	High	High	High	High	High	High	High	High	High	High	High	High	High	High	High	High	High	High	High	High	High	High	High	High	High	High	High	High	High	High	High	High	High	High	High	High	High	High	Not Found	High	High
36	P01465	Cytotoxin 6 OS=Naja annulifera OX=96794 PE=1 SV=1	60	7	1116	2	6.9	26536	High	High	High	High	High	High	High	Not Found	Not Found	High	Not Found	High	Not Found	High	High	High	High	High	High	High	High	Not Found	Not Found	Not Found	Not Found	Not Found	Not Found	Not Found	Not Found	Not Found	Not Found	High	High	High	Not Found	Not Found	Not Found	High	High	High	High
37	P49123	Cytotoxin 8 OS=Naja atra OX=8656 PE=3 SV=1	28	4	724	1	8.9	17677	Not Found	Not Found	Not Found	Not Found	Not Found	Not Found	Not Found	Not Found	Not Found	Not Found	Not Found	Not Found	Not Found	Not Found	Not Found	Not Found	Not Found	Not Found	Not Found	Not Found	Not Found	Not Found	Not Found	Not Found	Not Found	Not Found	Not Found	Not Found	Not Found	Not Found	Not Found	Not Found	High	Medium	Not Found	Not Found	Not Found	Not Found	Not Found	Not Found	Not Found
38	Q8UUK0	Cytotoxin homolog Clbp-3 OS=Naja atra OX=8656 PE=3 SV=1	11	2	50	2	8.9	1131	High	Not Found	High	High	High	High	High	High	High	High	High	High	High	High	High	High	Not Found	Not Found	Not Found	High	High	High	High	High	High	High	Not Found	High	High	High	High	High	Not Found	Not Found	Not Found	Not Found	High	High	Not Found	Not Found	Not Found
39	P83345	Cytotoxin sagitoxin OS=Naja sagittifera OX=195058 PE=1 SV=1	37	5	725	2	6.8	17685	High	Not Found	Not Found	Not Found	Not Found	Not Found	Not Found	Not Found	Not Found	Not Found	Not Found	Not Found	Not Found	Not Found	Not Found	Not Found	High	Not Found	Not Found	Not Found	Not Found	Not Found	Not Found	Not Found	Not Found	Not Found	Not Found	Not Found	Not Found	Not Found	Not Found	Not Found	Not Found	Not Found	Not Found	Not Found	Not Found	Not Found	Not Found	Not Found	High
40	P60306	Cytotoxin SP13b OS=Naja atra OX=8656 PE=1 SV=1	35	3	705	1	6.8	17588	High	Not Found	Not Found	Not Found	Not Found	Not Found	Not Found	Not Found	Not Found	Not Found	Not Found	Not Found	Not Found	Not Found	Not Found	Not Found	High	Medium	High	Not Found	Not Found	Not Found	Not Found	Not Found	Not Found	Not Found	Not Found	Not Found	Not Found	Not Found	Not Found	Not Found	Not Found	High	Not Found	Not Found	Not Found	Not Found	Not Found	Not Found	Not Found
41	P82966	Kunitz-type serine protease inhibitor OS=Ophiophagus hannah OX=8665 PE=1 SV=2	16	3	18	3	9.1	401	High	Not Found	Not Found	Not Found	Not Found	Not Found	Not Found	Not Found	Not Found	Not Found	Not Found	Not Found	Not Found	Not Found	Not Found	Not Found	High	Not Found	Not Found	High	Not Found	Not Found	Not Found	Not Found	Not Found	Not Found	Not Found	Not Found	Not Found	Not Found	Not Found	Not Found	High	High	Not Found	Not Found	High	Not Found	Not Found	Not Found	Not Found
42	A8QL58	L-amino-acid oxidase (Fragment) OS=Naja atra OX=8656 PE=1 SV=1	43	31	993	20	51.4	25966	Not Found	Not Found	High	High	High	High	Not Found	High	High	High	High	High	High	High	High	High	High	Not Found	Not Found	High	High	Not Found	High	High	High	High	High	High	High	High	High	High	Not Found	Not Found	Not Found	Not Found	High	High	High	High	High
43	A8QL51	L-amino-acid oxidase OS=Bungarus multicinctus OX=8616 PE=2 SV=1	11	8	256	2	58.8	5260	Not Found	Not Found	Not Found	Not Found	Not Found	Not Found	Not Found	Not Found	Not Found	Not Found	Not Found	Not Found	High	High	Not Found	Not Found	Not Found	Not Found	Not Found	Not Found	Not Found	Not Found	Not Found	Not Found	Not Found	Not Found	Not Found	High	High	Not Found	Not Found	Not Found	Not Found	Not Found	Not Found	Not Found	High	High	High	Not Found	Not Found
44	Q4JHE2	L-amino-acid oxidase OS=Notechis scutatus scutatus OX=70142 PE=2 SV=1	15	9	360	2	59	9041	Not Found	Not Found	Not Found	Not Found	High	High	High	High	High	High	High	High	High	Not Found	High	High	Not Found	Not Found	Not Found	Not Found	High	High	High	High	High	High	High	High	High	High	High	High	Not Found	Not Found	Not Found	Not Found	High	High	High	High	Not Found
45	Q4JHE1	L-amino-acid oxidase OS=Pseudechis australis OX=8670 PE=1 SV=1	13	7	397	1	58.7	8182	Not Found	Not Found	Not Found	Not Found	Not Found	Not Found	Not Found	Not Found	Not Found	Not Found	Not Found	Not Found	High	High	High	High	Not Found	Not Found	Not Found	Not Found	Not Found	Not Found	Not Found	Not Found	High	Medium	High	High	High	Not Found	Not Found	Not Found	Not Found	Not Found	Not Found	Not Found	High	High	High	High	Medium
46	Q6WP39	L-amino-acid oxidase OS=Trimeresurus stejnegeri OX=39682 PE=1 SV=1	6	4	160	1	58.6	2874	Not Found	Not Found	Not Found	Not Found	Not Found	Not Found	Not Found	Not Found	Not Found	Not Found	Not Found	Not Found	High	Not Found	Not Found	Not Found	Not Found	Not Found	Not Found	Not Found	Not Found	Not Found	Not Found	Not Found	Not Found	Not Found	Not Found	High	High	Not Found	Not Found	Not Found	Not Found	Not Found	Not Found	Not Found	High	High	Not Found	Not Found	Not Found
47	P18328	Muscarinic toxin 2 OS=Dendroaspis angusticeps OX=8618 PE=1 SV=1	16	2	60	1	9.4	1611	High	Not Found	Not Found	Not Found	Not Found	Not Found	Not Found	Not Found	Not Found	Not Found	Not Found	Not Found	Not Found	Not Found	Not Found	Not Found	High	Not Found	Not Found	Not Found	Not Found	Not Found	Not Found	Not Found	Not Found	Not Found	Not Found	Not Found	Not Found	Not Found	Not Found	Not Found	Not Found	Not Found	Not Found	Not Found	Not Found	Not Found	Not Found	Not Found	Not Found
48	P82463	Muscarinic toxin-like protein 2 OS=Naja kaouthia OX=8649 PE=1 SV=1	48	5	79	5	7.3	2727	Not Found	High	High	High	High	High	High	High	High	Not Found	Not Found	Not Found	Not Found	Not Found	High	Not Found	Not Found	High	High	High	High	High	High	High	High	Not Found	Not Found	High	High	High	High	Not Found	High	High	Not Found	Not Found	High	High	High	High	High
49	I2C090	Ophiophagus venom factor OS=Ophiophagus hannah OX=8665 PE=1 SV=1	18	32	726	6	183.8	19917	Not Found	Not Found	Not Found	Not Found	Not Found	Not Found	High	High	High	High	High	High	High	High	High	High	High	Not Found	Not Found	Not Found	Not Found	Not Found	High	High	High	High	High	High	High	High	High	High	High	High	Not Found	Not Found	High	High	High	High	High
50	P85520	Oxiana weak toxin OS=Naja oxiana OX=8657 PE=1 SV=1	57	7	68	1	7.5	1448	Not Found	High	High	Not Found	Not Found	Not Found	Not Found	Not Found	Not Found	Not Found	Not Found	Not Found	Not Found	High	Not Found	Not Found	Not Found	Not Found	Not Found	Not Found	Not Found	Not Found	Not Found	Not Found	Not Found	Not Found	Not Found	Not Found	Not Found	Not Found	Not Found	Not Found	High	High	Not Found	Not Found	Not Found	High	Not Found	Medium	High
51	P00605	Phospholipase A2 "basic" OS=Naja nigricollis OX=8654 PE=1 SV=1	93	18	2563	1	13.3	99141	Not Found	High	Not Found	Not Found	Not Found	Not Found	Not Found	Not Found	Not Found	Not Found	Not Found	Not Found	Not Found	Not Found	Not Found	Not Found	Not Found	Not Found	Not Found	Not Found	Not Found	Not Found	Not Found	Not Found	Not Found	Not Found	Not Found	Not Found	Not Found	Not Found	Not Found	Not Found	Not Found	Not Found	Not Found	Not Found	Not Found	Not Found	Not Found	Not Found	Not Found
52	Q45Z47	Phospholipase A2 OS2 OS=Oxyuranus scutellatus scutellatus OX=8667 PE=1 SV=2	8	2	375	1	16.1	9262	Not Found	Not Found	Not Found	High	Not Found	Not Found	Not Found	Not Found	Not Found	Not Found	Not Found	Not Found	Not Found	Not Found	Not Found	Not Found	Not Found	Not Found	Not Found	Not Found	Not Found	Not Found	Not Found	Not Found	Not Found	Not Found	Not Found	Not Found	Not Found	Not Found	Not Found	Not Found	Not Found	Not Found	Not Found	Not Found	Not Found	Not Found	Not Found	Not Found	Not Found
53	F8S101	Phospholipase B OS=Crotalus adamanteus OX=8729 PE=1 SV=1	18	9	156	4	64	5652	Not Found	Not Found	Not Found	High	High	High	High	Not Found	Not Found	High	High	Not Found	High	Not Found	Not Found	Not Found	Not Found	Not Found	Not Found	High	High	High	Not Found	High	High	High	High	High	Not Found	Not Found	Not Found	Not Found	Not Found	Not Found	Not Found	Not Found	High	High	Not Found	Not Found	Not Found
54	F8J2D3	Phospholipase-B 81 OS=Drysdalia coronoides OX=66186 PE=1 SV=1	15	9	204	4	64.1	6789	Not Found	Not Found	Not Found	High	Not Found	Not Found	Not Found	High	High	High	High	High	High	Not Found	Not Found	Not Found	Not Found	Not Found	Not Found	Not Found	Not Found	Not Found	High	High	High	High	High	High	Not Found	High	Not Found	Not Found	Not Found	Not Found	Not Found	Not Found	High	High	High	High	Not Found
55	P01431	Short neurotoxin 1 OS=Naja mossambica OX=8644 PE=1 SV=1	100	14	445	5	7.1	13489	Not Found	High	High	High	High	High	Not Found	High	High	High	Not Found	High	High	High	High	High	High	High	High	High	High	High	High	High	Not Found	High	Not Found	Not Found	High	High	High	High	High	High	Not Found	Not Found	High	High	High	High	High
56	P01426	Short neurotoxin 1 OS=Naja pallida OX=8658 PE=1 SV=1	38	3	78	2	6.8	2512	Not Found	High	High	High	High	High	High	High	High	High	High	High	High	High	High	High	Not Found	Not Found	Not Found	High	High	High	High	High	High	High	High	High	High	High	High	High	High	High	Not Found	Not Found	High	High	Not Found	Not Found	Not Found
57	P01433	Short neurotoxin 2 OS=Hemachatus haemachatus OX=8626 PE=1 SV=1	34	2	6	1	6.8	146	Not Found	Not Found	Not Found	Not Found	Not Found	Not Found	Not Found	Not Found	Not Found	Not Found	Not Found	Not Found	Not Found	Not Found	Not Found	Not Found	Not Found	Not Found	Not Found	Not Found	Not Found	Not Found	Not Found	Not Found	Not Found	Not Found	Not Found	Not Found	Not Found	Not Found	Not Found	Not Found	High	High	Not Found	Not Found	Not Found	Not Found	Not Found	Not Found	Not Found
58	P01432	Short neurotoxin 3 OS=Naja mossambica OX=8644 PE=1 SV=1	65	10	368	6	7.2	7305	High	High	High	High	High	Not Found	Not Found	Not Found	Not Found	Not Found	Not Found	Not Found	Not Found	High	High	Not Found	High	High	High	High	High	Not Found	Not Found	High	Not Found	Not Found	High	Not Found	Not Found	Not Found	Not Found	Not Found	High	High	Not Found	Not Found	High	High	High	High	High
59	B6EWW8	Snake venom 5'-nucleotidase OS=Gloydius brevicaudus OX=259325 PE=2 SV=1	17	10	324	10	64.4	10624	Not Found	Not Found	Not Found	High	High	High	High	High	High	High	High	High	High	High	High	High	Not Found	High	Not Found	High	High	High	High	High	High	High	High	High	High	High	High	High	Not Found	Not Found	Not Found	Not Found	High	High	High	High	High
60	Q10749	Snake venom metalloproteinase-disintegrin-like mocarhagin OS=Naja mossambica OX=8644 PE=1 SV=3	47	41	2290	39	68.1	69958	Not Found	High	High	High	High	High	High	High	High	High	High	High	High	High	High	High	Not Found	High	High	High	High	High	High	High	High	High	High	High	High	High	High	High	High	High	Not Found	Not Found	High	High	High	High	High
61	A8QL53	Snake venom serine protease NaSP (Fragment) OS=Naja atra OX=8656 PE=2 SV=1	12	2	109	2	31.1	4366	Not Found	Not Found	Not Found	Not Found	Not Found	Not Found	Not Found	High	High	High	High	Not Found	High	High	Not Found	Not Found	High	Not Found	Not Found	Not Found	High	Not Found	High	High	High	High	High	High	High	Not Found	Not Found	Not Found	Not Found	Not Found	Not Found	Not Found	Not Found	Not Found	High	High	High
62	P82885	Thaicobrin OS=Naja kaouthia OX=8649 PE=1 SV=1	44	5	17	5	12	617	Not Found	High	High	Not Found	Not Found	Not Found	Not Found	Not Found	Not Found	Not Found	Not Found	Not Found	Not Found	Not Found	Not Found	Not Found	Not Found	High	High	Not Found	Not Found	Not Found	Not Found	Not Found	Not Found	Not Found	Not Found	Not Found	Not Found	Not Found	Not Found	Not Found	Not Found	Not Found	Not Found	Not Found	High	High	Not Found	Not Found	Not Found
63	Q5YF89	Venom nerve growth factor 2 OS=Naja sputatrix OX=33626 PE=2 SV=1	34	14	527	6	27	20944	High	High	High	High	High	Not Found	Not Found	Not Found	Not Found	Not Found	Not Found	Not Found	Not Found	High	High	High	High	High	High	High	High	High	Not Found	Not Found	Not Found	Not Found	Not Found	Not Found	Not Found	High	High	High	High	Not Found	Not Found	Not Found	High	High	Not Found	Not Found	High
64	Q9DEZ9	Venom nerve growth factor OS=Crotalus durissus terrificus OX=8732 PE=2 SV=1	11	4	197	2	27.1	6371	Not Found	Not Found	High	Not Found	Not Found	Not Found	Not Found	Not Found	Not Found	Not Found	Not Found	Not Found	Not Found	Not Found	Not Found	Not Found	Not Found	Not Found	Not Found	Not Found	Medium	Not Found	Not Found	Not Found	Not Found	Not Found	Not Found	Not Found	Not Found	Not Found	Not Found	Not Found	Not Found	Not Found	Not Found	Not Found	Not Found	Not Found	Not Found	Not Found	Not Found
65	P61898	Venom nerve growth factor OS=Naja atra OX=8656 PE=1 SV=1	68	10	386	3	13.1	14250	High	High	High	High	High	High	High	High	High	High	High	High	High	High	High	High	High	High	High	High	High	High	High	High	High	High	High	High	High	High	High	High	High	Not Found	Not Found	Not Found	High	High	Not Found	High	Not Found
66	J3SEZ3	Venom phosphodiesterase 1 OS=Crotalus adamanteus OX=8729 PE=1 SV=2	6	6	131	6	96.3	2809	Not Found	Not Found	Not Found	Not Found	Not Found	Not Found	Not Found	Not Found	Not Found	Not Found	High	Not Found	High	High	High	High	Not Found	Not Found	Not Found	Not Found	Not Found	Not Found	Not Found	Not Found	Not Found	Not Found	High	High	High	High	High	Not Found	Not Found	Not Found	Not Found	Not Found	High	High	High	High	Not Found
67	P01399	Weak toxin CM-13b OS=Naja annulifera OX=96794 PE=1 SV=1	37	4	84	3	7.6	2551	High	High	High	High	High	High	Not Found	High	High	High	High	High	High	High	High	High	High	High	High	High	High	High	High	High	High	High	High	High	High	High	High	High	High	High	Not Found	Not Found	High	High	High	High	High
68	P01400	Weak toxin S4C11 OS=Naja melanoleuca OX=8643 PE=1 SV=1	60	8	75	3	7.4	1959	High	High	High	Not Found	Not Found	Not Found	Not Found	Not Found	Not Found	Not Found	Not Found	Not Found	Not Found	Not Found	Not Found	Not Found	High	High	High	Not Found	Medium	Not Found	Not Found	Not Found	Not Found	Not Found	Not Found	Not Found	Not Found	Not Found	Not Found	Not Found	High	High	Not Found	Not Found	Not Found	High	High	Not Found	High
69	D5LMJ3	Zinc metalloproteinase-disintegrin-like atrase-A OS=Naja atra OX=8656 PE=2 SV=1	14	13	748	11	68.2	17290	Not Found	High	High	High	High	High	High	High	High	High	High	High	High	High	High	High	Not Found	Not Found	Medium	High	High	High	High	High	High	High	High	High	High	High	High	High	High	High	Not Found	Not Found	High	High	High	High	High
70	D6PXE8	Zinc metalloproteinase-disintegrin-like atrase-B OS=Naja atra OX=8656 PE=1 SV=1	15	10	615	7	66.2	19778	Not Found	High	High	Not Found	High	High	High	High	High	High	High	High	High	High	High	High	High	High	Not Found	Not Found	High	High	High	High	High	High	High	High	High	High	High	High	Not Found	Not Found	Not Found	Not Found	High	High	Not Found	Not Found	High
71	A8QL49	Zinc metalloproteinase-disintegrin-like BmMP OS=Bungarus multicinctus OX=8616 PE=1 SV=1	3	2	30	1	68.9	538	Not Found	Not Found	Not Found	Not Found	Not Found	Not Found	Not Found	Not Found	Not Found	Not Found	Not Found	Not Found	Not Found	Not Found	Not Found	Not Found	Not Found	Not Found	Not Found	Not Found	Not Found	Not Found	Not Found	Not Found	Not Found	Not Found	Not Found	Not Found	Not Found	Not Found	Not Found	Not Found	Not Found	Not Found	Not Found	Not Found	Not Found	Not Found	Not Found	Not Found	Not Found
72	Q9PVK7	Zinc metalloproteinase-disintegrin-like cobrin OS=Naja kaouthia OX=8649 PE=2 SV=1	13	9	280	5	67.6	7694	Not Found	Not Found	Not Found	Not Found	Not Found	Not Found	High	High	High	Not Found	High	Medium	High	High	High	High	Not Found	Not Found	Not Found	High	Not Found	High	High	High	High	Not Found	High	High	High	High	High	High	Not Found	Not Found	Not Found	Not Found	High	High	High	High	High
73	P0DJ43	Zinc metalloproteinase-disintegrin-like mikarin (Fragments) OS=Micropechis ikaheca OX=66188 PE=1 SV=1	12	3	167	3	18.4	4781	Not Found	Not Found	Not Found	Not Found	High	High	High	High	High	High	High	High	High	High	High	High	Not Found	Not Found	Not Found	Not Found	High	High	High	High	High	High	High	High	High	High	High	High	High	Not Found	Not Found	Not Found	High	High	High	High	High
74	F8RKW0	Zinc metalloproteinase-disintegrin-like MTP8 OS=Drysdalia coronoides OX=66186 PE=1 SV=1	4	3	18	3	68.4	305	Not Found	Not Found	Not Found	Not Found	Not Found	Not Found	High	High	High	Not Found	High	Not Found	High	High	Not Found	Not Found	Not Found	Not Found	Not Found	High	Not Found	Not Found	High	High	Not Found	Not Found	Not Found	Not Found	High	High	Not Found	Not Found	Not Found	Not Found	Not Found	Not Found	High	High	Not Found	Not Found	Not Found
75	A8QL59	Zinc metalloproteinase-disintegrin-like NaMP OS=Naja atra OX=8656 PE=2 SV=1	10	6	17	6	69.4	421	Not Found	Not Found	Not Found	Not Found	Not Found	Not Found	Not Found	High	High	Not Found	Medium	Not Found	Not Found	Not Found	Not Found	Not Found	Not Found	Not Found	Not Found	Not Found	Not Found	Not Found	High	High	High	Not Found	Not Found	Not Found	Not Found	Not Found	Not Found	Not Found	Not Found	Not Found	Not Found	Not Found	High	Not Found	Not Found	Not Found	High
Total number of proteins found in Naja mossambica using four method approaches done before HPLC-MS/MS analysis: (i) Silver stained in-gel digestion, (ii) in-solution digestion, (iii) no digestion and, (iv) no stain in-gel digestion. All of the raw data files were searched together with ProteomeDiscoverer 2.2 software. Proteins which were identified with only one peptide were filtered out from the…
[truncated: 1 more columns]
