# Supplementary material for: Protein Identification of Venoms of the African Spitting Cobras, Naja mossambica and Naja nigricincta nigricincta
Source: Toxins (Basel). 2020 Aug 14;12(8):520. doi: 10.3390/toxins12080520 (PMC7472217; doi:10.3390/toxins12080520)
Supplement: Supplementary file 1 [file toxins-12-00520-s001.zip › toxins-853627 supplementary/Table S3_23_07_2020.xlsx]

## Sheet: Proteins
Table S3. Total number of proteins found in Naja nigricincta nigricincta.
No.	Accession	Description	Coverage [%]	# Peptides	# PSMs	# Unique Peptides	MW [kDa]	Score Mascot: Mascot	Silver stained in-gel digestion (1 to 16 gel pieces)																In-solution digestion		No digestion		No stain in-gel digestion
									Found in Sample: Zeb_6_1	Found in Sample: Zeb_6_2	Found in Sample: Zeb_6_3	Found in Sample: Zeb_6_4	Found in Sample: Zeb_6_5	Found in Sample: Zeb_6_6	Found in Sample: Zeb_6_7	Found in Sample: Zeb_6_8	Found in Sample: Zeb_6_9	Found in Sample: Zeb_6_10	Found in Sample: Zeb_6_11	Found in Sample: Zeb_6_12	Found in Sample: Zeb_6_13	Found in Sample: Zeb_6_14	Found in Sample: Zeb_6_15	Found in Sample: Zeb_6_16	Found in Sample: Sample_8_Digested	Found in Sample: Sample_9_Digested	Found in Sample: Sample_8_Nondigested	Found in Sample: Sample_9_Nondigested	Found in Sample: 6_no_stain	Found in Sample: 7_no_stain	Found in Sample: no_stain6_exclusion	Found in Sample: no_stain7_exclusion	Found in Sample: no_stain6_exclusion2	Found in Sample: no_stain7_exclusion2
1	Q0ZZJ6	A.superbus venom factor 1 OS=Austrelaps superbus OX=29156 PE=1 SV=1	8	17	128	3	184.6	3268	Not Found	Not Found	Not Found	Not Found	Not Found	Not Found	High	High	High	High	High	High	High	High	High	Not Found	Not Found	Not Found	Not Found	Not Found	High	Not Found	Not Found	High	High	High
2	P15445	Acidic phospholipase A2 2 OS=Naja naja OX=35670 PE=1 SV=1	32	2	9	2	13.3	120	Not Found	High	High	Not Found	High	Not Found	Not Found	Not Found	Not Found	Not Found	Not Found	Not Found	Not Found	Not Found	Not Found	Not Found	Not Found	Not Found	Not Found	Not Found	Not Found	Not Found	High	Medium	High	High
3	P00602	Acidic phospholipase A2 CM-I OS=Naja mossambica OX=8644 PE=1 SV=1	98	19	541	3	13.2	15776	Not Found	High	High	Not Found	Not Found	Not Found	Not Found	Not Found	Not Found	Not Found	Not Found	Not Found	Not Found	Not Found	Not Found	Not Found	Not Found	Not Found	Not Found	Not Found	Not Found	Not Found	Not Found	Not Found	Not Found	Not Found
4	P00601	Acidic phospholipase A2 DE-III OS=Naja melanoleuca OX=8643 PE=1 SV=1	32	3	46	3	13.4	1258	High	High	High	High	High	High	High	High	High	High	High	Not Found	High	Not Found	Not Found	Not Found	Not Found	Not Found	Not Found	Not Found	High	High	High	High	High	High
5	C0HKZ8	Actiflagelin OS=Walterinnesia aegyptia OX=64182 PE=1 SV=1	19	2	62	2	7.3	2340	High	High	High	High	High	High	High	High	High	Not Found	High	Not Found	High	High	High	High	High	High	Not Found	Not Found	High	High	Not Found	Not Found	Not Found	Not Found
6	O57326	Alpha-neurotoxin NTX-3 OS=Naja sputatrix OX=33626 PE=3 SV=1	28	4	35	2	9.3	803	Not Found	High	High	Not Found	Not Found	Not Found	High	High	High	Not Found	Not Found	High	Not Found	High	High	Medium	High	High	Not Found	Not Found	High	High	High	Medium	Not Found	Not Found
7	P00603	Basic phospholipase A2 CM-II OS=Naja mossambica OX=8644 PE=1 SV=1	100	21	1223	5	13.2	51437	High	High	High	High	High	High	High	High	High	High	High	High	High	High	High	High	High	High	Not Found	Not Found	High	High	Not Found	High	High	High
8	P00604	Basic phospholipase A2 CM-III OS=Naja mossambica OX=8644 PE=1 SV=1	98	20	1276	11	13.3	42886	High	High	High	High	High	High	High	High	High	High	High	High	High	High	High	High	High	High	Not Found	Not Found	High	High	High	High	High	High
9	P14556	Basic phospholipase A2 nigexine OS=Naja pallida OX=8658 PE=1 SV=1	58	9	343	1	13.3	9102	Not Found	Not Found	Medium	Not Found	Not Found	Not Found	Not Found	Not Found	Not Found	Not Found	Not Found	Not Found	Not Found	Not Found	Not Found	Not Found	Not Found	Not Found	Not Found	Not Found	Not Found	Not Found	Not Found	Not Found	Not Found	Not Found
10	D2YVI2	C-type lectin galactose-binding isoform OS=Pseudechis australis OX=8670 PE=1 SV=1	6	2	6	2	18.7	126	Not Found	Not Found	High	High	High	Not Found	Not Found	Not Found	High	Not Found	Not Found	Not Found	Not Found	Not Found	Not Found	Not Found	Not Found	Not Found	Not Found	Not Found	Not Found	Not Found	Not Found	Not Found	High	Not Found
11	Q91132	Cobra venom factor OS=Naja kaouthia OX=8649 PE=1 SV=1	21	40	375	18	184.4	11510	Not Found	Not Found	Not Found	High	High	High	High	High	High	High	High	High	High	High	High	High	Not Found	Not Found	Not Found	Not Found	High	High	High	High	High	High
12	E3P6P4	Cystatin OS=Naja kaouthia OX=8649 PE=2 SV=1	30	4	5	4	15.8	161	Not Found	High	High	Not Found	Not Found	Not Found	Not Found	Not Found	Not Found	Not Found	Not Found	Not Found	Not Found	Not Found	Not Found	Not Found	Not Found	Not Found	Not Found	Not Found	Not Found	Not Found	Not Found	Not Found	Not Found	Not Found
13	F8S0Y4	Cysteine-rich secretory protein OS=Crotalus adamanteus OX=8729 PE=1 SV=1	10	2	14	2	26.6	230	Not Found	Not Found	Not Found	Not Found	High	Not Found	High	High	High	Not Found	Not Found	Not Found	Not Found	Not Found	Not Found	Not Found	Not Found	Not Found	Not Found	Not Found	Not Found	Not Found	High	Not Found	High	High
14	Q8UW11	Cysteine-rich venom protein 2 OS=Hydrophis hardwickii OX=8781 PE=2 SV=2	6	2	11	2	26.5	162	Not Found	Not Found	Not Found	Not Found	Not Found	Not Found	High	High	High	High	Not Found	Not Found	Not Found	Not Found	Not Found	Not Found	Not Found	Not Found	Not Found	Not Found	High	High	High	High	High	Not Found
15	P84807	Cysteine-rich venom protein 25-A (Fragment) OS=Naja haje haje OX=8642 PE=1 SV=1	38	2	33	2	3.4	432	Not Found	Not Found	Not Found	Not Found	High	Not Found	High	High	High	High	Not Found	Not Found	Not Found	Not Found	Not Found	Not Found	Not Found	Not Found	Not Found	Not Found	High	High	High	Not Found	High	Not Found
16	P0DL14	Cysteine-rich venom protein annuliferin-a (Fragment) OS=Naja annulifera OX=96794 PE=1 SV=1	83	9	213	2	3.6	4140	Not Found	High	High	High	High	High	High	High	High	High	High	High	Not Found	High	Not Found	Not Found	Not Found	Not Found	Not Found	Not Found	High	High	High	High	High	High
17	P84808	Cysteine-rich venom protein kaouthin-2 OS=Naja kaouthia OX=8649 PE=1 SV=2	30	10	136	6	26.2	5657	Not Found	Not Found	Not Found	Not Found	High	High	High	High	High	High	High	Not Found	Not Found	High	Not Found	Not Found	Not Found	Not Found	Not Found	Not Found	High	High	High	High	High	High
18	Q8JI38	Cysteine-rich venom protein latisemin OS=Laticauda semifasciata OX=8631 PE=2 SV=1	23	5	39	1	26.4	1683	Not Found	Not Found	Not Found	Not Found	Not Found	High	Not Found	Not Found	Not Found	Not Found	Not Found	Not Found	Not Found	Not Found	Not Found	Not Found	Not Found	Not Found	Not Found	Not Found	Not Found	Not Found	Not Found	Not Found	Not Found	Not Found
19	P0DL16	Cysteine-rich venom protein mossambin (Fragment) OS=Naja mossambica OX=8644 PE=1 SV=1	80	3	67	1	3.6	1334	Not Found	Not Found	Not Found	Not Found	Not Found	Not Found	Not Found	Not Found	Not Found	Not Found	Not Found	Not Found	Not Found	Not Found	Not Found	Not Found	Not Found	Medium	Not Found	Not Found	Not Found	Not Found	Not Found	Not Found	Not Found	Not Found
20	Q7T1K6	Cysteine-rich venom protein natrin-1 OS=Naja atra OX=8656 PE=1 SV=1	23	8	546	3	26.9	20980	High	Not Found	High	High	High	High	High	High	High	High	High	High	High	High	High	High	Not Found	Not Found	Not Found	Not Found	High	High	High	High	High	High
21	Q7ZT98	Cysteine-rich venom protein ophanin OS=Ophiophagus hannah OX=8665 PE=1 SV=1	16	7	169	2	26.9	3465	Not Found	Not Found	Not Found	Not Found	High	High	High	High	High	High	High	Not Found	High	Not Found	Not Found	Not Found	Not Found	Not Found	Not Found	Not Found	High	High	Not Found	Not Found	Not Found	Not Found
22	P01468	Cytotoxin 1 OS=Naja pallida OX=8658 PE=1 SV=1	100	20	1557	3	6.8	32783	High	High	High	High	High	High	High	High	High	High	High	High	High	High	High	High	High	High	High	High	High	High	Not Found	Not Found	Not Found	Not Found
23	P62394	Cytotoxin 11 OS=Naja haje haje OX=8642 PE=1 SV=1	15	2	46	2	6.8	928	High	High	High	High	High	Not Found	High	Not Found	High	High	High	Not Found	Not Found	High	High	High	High	High	Not Found	Not Found	High	High	Not Found	Not Found	High	Not Found
24	P01469	Cytotoxin 2 OS=Naja mossambica OX=8644 PE=1 SV=1	100	20	1411	2	6.8	30589	High	High	High	High	High	Not Found	High	High	Not Found	Not Found	High	High	Not Found	High	High	High	High	High	High	High	High	High	Not Found	Not Found	Not Found	Not Found
25	P01470	Cytotoxin 3 OS=Naja mossambica OX=8644 PE=1 SV=1	100	20	886	6	6.9	19028	High	High	High	Not Found	Not Found	Not Found	Not Found	High	Not Found	Not Found	Not Found	Not Found	Not Found	Not Found	Not Found	Not Found	High	High	Not Found	Not Found	Not Found	Medium	Not Found	Not Found	Not Found	High
26	P01461	Cytotoxin 4 OS=Naja annulifera OX=96794 PE=1 SV=1	55	7	699	1	6.8	15711	High	High	Not Found	Not Found	Not Found	Not Found	Not Found	Not Found	Not Found	Not Found	Not Found	Not Found	Not Found	Not Found	Not Found	Not Found	Not Found	Not Found	Not Found	Not Found	Not Found	Not Found	Not Found	Not Found	Not Found	Not Found
27	P01452	Cytotoxin 4 OS=Naja mossambica OX=8644 PE=1 SV=1	77	12	361	11	6.7	6297	High	High	High	High	High	High	High	High	High	High	High	High	High	High	High	High	High	High	High	High	High	High	High	High	High	High
28	Q98961	Cytotoxin 5 OS=Naja atra OX=8656 PE=3 SV=1	35	5	551	1	9.1	14484	High	Not Found	Not Found	Not Found	Not Found	Not Found	Not Found	Not Found	Not Found	Not Found	Not Found	Not Found	Not Found	Not Found	Not Found	Not Found	Not Found	Not Found	Not Found	Not Found	Not Found	Not Found	Not Found	Not Found	Not Found	Not Found
29	P25517	Cytotoxin 5 OS=Naja mossambica OX=8644 PE=1 SV=3	83	13	730	4	6.8	17148	High	High	High	High	High	High	High	High	High	High	High	High	High	High	High	Not Found	High	High	Not Found	Not Found	High	High	Not Found	Not Found	Not Found	High
30	P01465	Cytotoxin 6 OS=Naja annulifera OX=96794 PE=1 SV=1	60	7	726	2	6.9	18188	High	High	High	High	High	Not Found	High	High	High	Not Found	Not Found	Not Found	Not Found	Not Found	Not Found	Not Found	High	High	Not Found	Not Found	Not Found	High	High	High	High	High
31	Q8UUK0	Cytotoxin homolog Clbp-3 OS=Naja atra OX=8656 PE=3 SV=1	11	2	31	2	8.9	710	Not Found	Not Found	High	High	High	Not Found	High	High	High	High	High	High	High	High	High	High	Not Found	Not Found	Not Found	Not Found	High	High	Not Found	Not Found	Not Found	Not Found
32	P19003	Cytotoxin homolog S3C2 OS=Aspidelaps scutatus OX=8607 PE=1 SV=1	24	2	10	2	7.2	242	High	High	Not Found	Not Found	Not Found	Not Found	Not Found	Not Found	Not Found	Not Found	Not Found	Not Found	Not Found	Not Found	Not Found	Not Found	Not Found	Not Found	Not Found	Not Found	Not Found	Not Found	Not Found	High	High	High
33	P83345	Cytotoxin sagitoxin OS=Naja sagittifera OX=195058 PE=1 SV=1	38	4	548	1	6.8	14350	Not Found	Not Found	Not Found	Not Found	Not Found	Not Found	Not Found	Not Found	Not Found	Not Found	Not Found	Not Found	Not Found	Not Found	Not Found	Not Found	Not Found	Not Found	Not Found	Not Found	Not Found	High	Not Found	Not Found	Not Found	Not Found
34	P60306	Cytotoxin SP13b OS=Naja atra OX=8656 PE=1 SV=1	48	4	547	1	6.8	14346	High	High	Not Found	Not Found	Not Found	Not Found	High	Not Found	Not Found	Not Found	Not Found	Not Found	Not Found	Not Found	Not Found	Not Found	High	Not Found	Not Found	Not Found	Not Found	Not Found	Not Found	Not Found	Not Found	High
35	P60308	Cytotoxin SP15c OS=Naja atra OX=8656 PE=1 SV=1	15	2	5	2	6.8	138	Not Found	Not Found	Not Found	Not Found	Not Found	Not Found	Not Found	Not Found	Not Found	Not Found	Not Found	Not Found	Not Found	Not Found	Not Found	Not Found	High	High	Not Found	Not Found	Not Found	High	High	Not Found	Not Found	Not Found
36	Q9PS34	Cytotoxin Vc-5 OS=Naja oxiana OX=8657 PE=1 SV=1	48	4	540	1	6.7	14311	Not Found	Not Found	Not Found	Not Found	Not Found	Not Found	Not Found	Not Found	Not Found	Not Found	Not Found	Not Found	Not Found	Not Found	Not Found	Not Found	Not Found	High	Not Found	Not Found	Not Found	Not Found	Not Found	Not Found	Not Found	Not Found
37	J3S820	Hyaluronidase OS=Crotalus adamanteus OX=8729 PE=1 SV=1	6	2	5	1	52.5	73	Not Found	Not Found	Not Found	Not Found	Not Found	Not Found	Not Found	Not Found	Not Found	Not Found	Not Found	Not Found	High	Not Found	Not Found	Not Found	Not Found	Not Found	Not Found	Not Found	Not Found	Not Found	Not Found	Not Found	Not Found	High
38	A3QVN9	Hyaluronidase-1 OS=Bitis arietans OX=8692 PE=2 SV=1	12	4	6	3	52.3	169	Not Found	Not Found	Not Found	Not Found	Not Found	Not Found	Not Found	Not Found	High	Not Found	Not Found	Not Found	High	Not Found	Not Found	Not Found	Not Found	Not Found	Not Found	Not Found	Not Found	Not Found	Not Found	Not Found	Not Found	High
39	A8QL58	L-amino-acid oxidase (Fragment) OS=Naja atra OX=8656 PE=1 SV=1	37	27	400	19	51.4	11384	Not Found	Not Found	Not Found	High	High	High	High	High	High	High	High	High	High	High	High	High	Not Found	Not Found	Not Found	Not Found	High	High	High	High	High	High
40	A8QL51	L-amino-acid oxidase OS=Bungarus multicinctus OX=8616 PE=2 SV=1	9	7	89	2	58.8	1992	Not Found	Not Found	Not Found	High	Not Found	Not Found	Not Found	Not Found	Not Found	Not Found	High	Not Found	High	High	Not Found	Not Found	Not Found	Not Found	Not Found	Not Found	High	Not Found	Not Found	Not Found	Not Found	Not Found
41	A6MFL0	L-amino-acid oxidase OS=Demansia vestigiata OX=412038 PE=2 SV=1	3	2	31	1	58.9	787	Not Found	Not Found	Not Found	Not Found	Not Found	Not Found	Not Found	Not Found	Not Found	Not Found	Not Found	Not Found	Not Found	High	Not Found	Not Found	Not Found	Not Found	Not Found	Not Found	High	Not Found	Not Found	Not Found	High	Not Found
42	Q4JHE2	L-amino-acid oxidase OS=Notechis scutatus scutatus OX=70142 PE=2 SV=1	9	6	141	1	59	4081	Not Found	Not Found	Not Found	Not Found	Not Found	Not Found	High	High	High	High	High	High	High	High	High	High	Not Found	Not Found	Not Found	Not Found	High	High	Not Found	Not Found	Not Found	Not Found
43	Q4JHE1	L-amino-acid oxidase OS=Pseudechis australis OX=8670 PE=1 SV=1	9	5	130	1	58.7	2640	Not Found	Not Found	Not Found	Not Found	Not Found	Not Found	Not Found	Not Found	Not Found	High	High	High	High	High	High	Not Found	Not Found	Not Found	Not Found	Not Found	High	High	Medium	High	High	Medium
44	I2C090	Ophiophagus venom factor OS=Ophiophagus hannah OX=8665 PE=1 SV=1	13	26	201	8	183.8	4392	Not Found	Not Found	Not Found	Not Found	Not Found	Not Found	Not Found	High	High	High	High	High	High	High	High	Not Found	High	High	Not Found	Not Found	High	High	High	High	High	High
45	P0CV91	Peroxiredoxin-4 (Fragments) OS=Crotalus atrox OX=8730 PE=1 SV=1	42	2	3	2	4.1	70	Not Found	Not Found	Not Found	Not Found	Not Found	High	Not Found	Not Found	Not Found	Not Found	Not Found	Not Found	Not Found	Not Found	Not Found	High	Not Found	Not Found	Not Found	Not Found	Not Found	Not Found	Not Found	Not Found	Not Found	Not Found
46	Q45Z47	Phospholipase A2 OS2 OS=Oxyuranus scutellatus scutellatus OX=8667 PE=1 SV=2	8	2	225	1	16.1	4271	Not Found	Not Found	High	Not Found	Not Found	Not Found	Not Found	Not Found	Not Found	Not Found	Not Found	Not Found	Not Found	Not Found	Not Found	Not Found	Not Found	Not Found	Not Found	Not Found	Not Found	Not Found	Not Found	Not Found	Not Found	Not Found
47	F8S101	Phospholipase B OS=Crotalus adamanteus OX=8729 PE=1 SV=1	11	8	107	2	64	3642	Not Found	Not Found	Not Found	High	High	Not Found	High	High	Not Found	Not Found	Not Found	Not Found	Not Found	High	Not Found	Not Found	Not Found	Not Found	Not Found	Not Found	High	High	Not Found	Not Found	Not Found	Not Found
48	F8J2D3	Phospholipase-B 81 OS=Drysdalia coronoides OX=66186 PE=1 SV=1	17	12	158	6	64.1	5148	Not Found	Not Found	Not Found	Not Found	High	Not Found	High	High	High	High	High	High	High	High	High	Not Found	Not Found	Not Found	Not Found	Not Found	High	High	High	High	Not Found	High
49	P01431	Short neurotoxin 1 OS=Naja mossambica OX=8644 PE=1 SV=1	81	7	71	3	7.1	1722	Not Found	High	High	High	High	Not Found	High	High	Not Found	Not Found	Not Found	Not Found	Not Found	Not Found	High	High	Not Found	Not Found	Not Found	Not Found	High	High	High	High	High	High
50	P01426	Short neurotoxin 1 OS=Naja pallida OX=8658 PE=1 SV=1	38	3	100	2	6.8	3298	High	High	High	High	High	High	High	High	High	High	High	High	High	High	High	High	High	High	Not Found	Not Found	High	High	Not Found	Not Found	High	High
51	P01433	Short neurotoxin 2 OS=Hemachatus haemachatus OX=8626 PE=1 SV=1	34	2	43	1	6.8	1171	Not Found	Not Found	Not Found	Not Found	Not Found	Not Found	Not Found	Not Found	Not Found	Not Found	Not Found	Not Found	Not Found	Not Found	Not Found	Not Found	High	High	Not Found	Not Found	Not Found	Not Found	Not Found	Not Found	Not Found	Not Found
52	P01432	Short neurotoxin 3 OS=Naja mossambica OX=8644 PE=1 SV=1	40	3	42	1	7.2	557	Not Found	Not Found	Not Found	Not Found	Not Found	Not Found	High	High	High	Not Found	High	Not Found	Not Found	High	Not Found	Not Found	Not Found	Not Found	Not Found	Not Found	Not Found	Not Found	Not Found	Not Found	Not Found	Not Found
53	F8S0Z7	Snake venom 5'-nucleotidase OS=Crotalus adamanteus OX=8729 PE=1 SV=2	17	8	98	1	64.6	3495	Not Found	Not Found	Not Found	Not Found	Not Found	Not Found	Not Found	Not Found	Not Found	Not Found	Not Found	Not Found	High	Not Found	Not Found	Not Found	Not Found	Not Found	Not Found	Not Found	Not Found	Not Found	Not Found	Not Found	Not Found	Not Found
54	B6EWW8	Snake venom 5'-nucleotidase OS=Gloydius brevicaudus OX=259325 PE=2 SV=1	17	10	129	3	64.4	4711	Not Found	Not Found	Not Found	High	High	High	High	Not Found	Not Found	Not Found	High	High	High	High	Not Found	Not Found	Not Found	Not Found	Not Found	Not Found	High	High	High	High	Not Found	High
55	Q10749	Snake venom metalloproteinase-disintegrin-like mocarhagin OS=Naja mossambica OX=8644 PE=1 SV=3	37	29	342	24	68.1	10795	Not Found	Not Found	Not Found	High	High	Not Found	High	High	High	High	High	High	High	High	High	High	Not Found	Not Found	Not Found	Not Found	High	High	High	High	High	High
56	A8QL53	Snake venom serine protease NaSP (Fragment) OS=Naja atra OX=8656 PE=2 SV=1	12	3	16	3	31.1	606	High	Not Found	Not Found	Not Found	Not Found	Not Found	Not Found	High	High	High	High	High	Not Found	Not Found	Not Found	Not Found	Not Found	Not Found	Not Found	Not Found	Not Found	Not Found	Not Found	Not Found	High	Not Found
57	P82885	Thaicobrin OS=Naja kaouthia OX=8649 PE=1 SV=1	31	3	13	3	12	309	Not Found	High	High	High	High	Not Found	Not Found	Not Found	Not Found	Not Found	High	Not Found	Not Found	Not Found	Not Found	Not Found	Not Found	Not Found	Not Found	Not Found	High	High	Not Found	Not Found	Not Found	Not Found
58	Q5YF90	Venom nerve growth factor 1 OS=Naja sputatrix OX=33626 PE=1 SV=1	19	6	60	2	27.5	1109	Not Found	Not Found	Not Found	Not Found	High	Not Found	Not Found	Not Found	Not Found	Not Found	Not Found	Not Found	Not Found	Not Found	Not Found	Not Found	Not Found	Not Found	Not Found	Not Found	Not Found	Not Found	Not Found	Not Found	Not Found	Not Found
59	Q5YF89	Venom nerve growth factor 2 OS=Naja sputatrix OX=33626 PE=2 SV=1	37	13	394	4	27	15822	High	High	High	High	High	High	High	High	High	Not Found	High	Not Found	Not Found	Not Found	High	High	Not Found	Not Found	Not Found	Not Found	High	High	Not Found	Not Found	Not Found	Not Found
60	Q9DEZ9	Venom nerve growth factor OS=Crotalus durissus terrificus OX=8732 PE=2 SV=1	12	4	129	1	27.1	4234	Not Found	High	Medium	Not Found	Not Found	Not Found	Not Found	Not Found	Not Found	Not Found	Not Found	Not Found	Not Found	Not Found	Not Found	Not Found	Not Found	Not Found	Not Found	Not Found	Not Found	Not Found	Not Found	Not Found	Not Found	Not Found
61	P61898	Venom nerve growth factor OS=Naja atra OX=8656 PE=1 SV=1	69	11	291	4	13.1	11401	High	High	High	High	High	High	High	High	High	High	High	Not Found	High	Not Found	High	High	Not Found	Not Found	Not Found	Not Found	High	High	High	Not Found	Not Found	Not Found
62	J3SEZ3	Venom phosphodiesterase 1 OS=Crotalus adamanteus OX=8729 PE=1 SV=2	5	5	61	5	96.3	984	Not Found	Not Found	Not Found	Not Found	Not Found	Not Found	Not Found	Not Found	Not Found	High	High	High	High	High	High	Not Found	Not Found	Not Found	Not Found	Not Found	High	High	High	Medium	High	High
63	P29182	Weak neurotoxin 8 OS=Naja naja OX=35670 PE=1 SV=1	34	3	54	2	7.6	409	High	High	High	Medium	High	Not Found	Medium	High	High	Not Found	Medium	Not Found	Medium	Medium	Not Found	Not Found	Not Found	High	Not Found	Not Found	High	High	High	High	Not Found	High
64	P01401	Weak toxin CM-11 OS=Naja haje haje OX=8642 PE=1 SV=1	42	5	61	2	7.5	1550	Not Found	High	High	High	High	Not Found	High	Not Found	Not Found	High	Not Found	Not Found	Not Found	Not Found	High	Not Found	Not Found	High	Not Found	Not Found	Not Found	High	High	High	Not Found	High
65	P01399	Weak toxin CM-13b OS=Naja annulifera OX=96794 PE=1 SV=1	31	2	67	1	7.6	2015	High	High	High	High	High	Not Found	High	High	High	High	High	High	High	High	High	High	High	High	Not Found	Not Found	High	High	Not Found	Not Found	Not Found	Not Found
66	P01400	Weak toxin S4C11 OS=Naja melanoleuca OX=8643 PE=1 SV=1	60	8	93	5	7.4	2395	High	High	High	High	High	Not Found	High	Not Found	High	Not Found	High	High	High	High	Not Found	Not Found	High	High	Not Found	Not Found	High	High	High	Not Found	Not Found	Not Found
67	D3TTC2	Zinc metalloproteinase-disintegrin-like atragin OS=Naja atra OX=8656 PE=1 SV=1	21	15	329	2	69.1	10765	Not Found	Not Found	Not Found	Not Found	Not Found	Not Found	Not Found	Not Found	High	Not Found	Not Found	High	High	High	Not Found	Not Found	Not Found	Not Found	Not Found	Not Found	High	Not Found	High	Medium	High	High
68	D5LMJ3	Zinc metalloproteinase-disintegrin-like atrase-A OS=Naja atra OX=8656 PE=2 SV=1	17	10	184	7	68.2	5620	Not Found	Not Found	Not Found	High	High	Not Found	High	High	High	High	High	High	High	High	High	High	Not Found	Not Found	Not Found	Not Found	High	High	High	High	High	High
69	D6PXE8	Zinc metalloproteinase-disintegrin-like atrase-B OS=Naja atra OX=8656 PE=1 SV=1	19	11	343	7	66.2	11585	High	High	High	High	High	High	High	High	High	High	High	High	High	High	High	High	Not Found	Not Found	Not Found	Not Found	High	High	High	High	High	High
70	A8QL49	Zinc metalloproteinase-disintegrin-like BmMP OS=Bungarus multicinctus OX=8616 PE=1 SV=1	7	5	114	2	68.9	2724	Not Found	Not Found	Not Found	Not Found	High	High	High	Not Found	Not Found	Not Found	Not Found	Not Found	Not Found	Not Found	Not Found	Not Found	Not Found	Not Found	Not Found	Not Found	Not Found	High	High	High	High	High
71	Q9PVK7	Zinc metalloproteinase-disintegrin-like cobrin OS=Naja kaouthia OX=8649 PE=2 SV=1	24	19	474	3	67.6	16736	Not Found	High	High	High	High	High	High	High	High	High	High	High	High	High	High	High	Not Found	Not Found	Not Found	Not Found	High	High	High	High	High	High
72	P0DJ43	Zinc metalloproteinase-disintegrin-like mikarin (Fragments) OS=Micropechis ikaheca OX=66188 PE=1 SV=1	12	2	63	2	18.4	1874	Not Found	Not Found	Not Found	High	High	Not Found	High	High	High	High	High	High	High	High	High	High	Not Found	Not Found	Not Found	Not Found	High	High	Not Found	High	Not Found	High
73	F8RKW0	Zinc metalloproteinase-disintegrin-like MTP8 OS=Drysdalia coronoides OX=66186 PE=1 SV=1	7	4	19	2	68.4	564	Not Found	Not Found	Not Found	Not Found	Not Found	Not Found	Not Found	Not Found	High	Not Found	Not Found	Not Found	Not Found	High	Not Found	Not Found	Not Found	Not Found	Not Found	Not Found	High	High	Not Found	Not Found	Not Found	Not Found
Total number of proteins found in Naja nigricincta nigricincta using four method approaches done before HPLC-MS/MS analysis: (i) Silver stained in-gel digestion, (ii) in-solution digestion, (iii) no digestion and, (iv) no stain in-gel digestion. All of the raw data files were searched together with ProteomeDiscoverer 2.2 software. Proteins which were identified with only one peptide were filtered…
