# Supplementary material for: Protein Identification of Venoms of the African Spitting Cobras, Naja mossambica and Naja nigricincta nigricincta
Source: Toxins (Basel). 2020 Aug 14;12(8):520. doi: 10.3390/toxins12080520 (PMC7472217; doi:10.3390/toxins12080520)
Supplement: Supplementary file 1 [file toxins-12-00520-s001.zip › toxins-853627 supplementary/Table S4 23_07_2020.xlsx]

## Sheet: Sheet1
Table S4. List of species in the custom-made venom database
No.	Species
1	Acanthaster planci
2	Acanthophis antarcticus
3	Acanthophis rugosus
4	Acanthophis sp. (strain Seram)
5	Acanthoscurria natalensis
6	Acanthoscurria paulensis
7	Agelaia pallipes pallipes
8	Agelena orientalis
9	Agelenopsis aperta
10	Agkistrodon bilineatus
11	Agkistrodon contortrix contortrix
12	Agkistrodon contortrix laticinctus
13	Agkistrodon piscivorus conanti
14	Agkistrodon piscivorus leucostoma
15	Agkistrodon piscivorus piscivorus
16	Aipysurus laevis
17	Allagelena opulenta
18	Ancylometes sp.
19	Androctonus amoreuxi
20	Androctonus australis
21	Androctonus crassicauda
22	Androctonus mauritanicus
23	Androctonus mauritanicus mauritanicus
24	Anochetus emarginatus
25	Anoplius samariensis
26	Anterhynchium flavomarginatum micado
27	Anuroctonus phaiodactylus
28	Aphonopelma sp.
29	Apis cerana
30	Apis cerana cerana
31	Apis dorsata
32	Apis florea
33	Apis mellifera
34	Apis mellifera carnica
35	Apomastus schlingeri
36	Araneus ventricosus
37	Asobara tabida
38	Aspidelaps scutatus
39	Atheris chlorechis
40	Atheris nitschei
41	Atheris squamigera
42	Atractaspis bibronii
43	Atractaspis engaddensis
44	Atractaspis irregularis
45	Atractaspis microlepidota microlepidota
46	Atrax robustus
47	Atrax sp. (strain Illawarra)
48	Atropoides nummifer
49	Augacephalus ezendami
50	Austrelaps labialis
51	Austrelaps superbus
52	Avicularia juruensis
53	Azemiops feae
54	Babycurus centrurimorphus
55	Batozonellus maculifrons
56	Bitis arietans
57	Bitis caudalis
58	Bitis gabonica
59	Bitis nasicornis
60	Bitis rhinoceros
61	Boiga dendrophila
62	Boiga irregularis
63	Bombus ignitus
64	Bombus lapidarius
65	Bombus pensylvanicus
66	Bombus terrestris
67	Borikenophis portoricensis
68	Bothriechis lateralis
69	Bothriechis nigroviridis
70	Bothriechis schlegelii
71	Bothrocophias andianus
72	Bothrops alternatus
73	Bothrops ammodytoides
74	Bothrops asper
75	Bothrops atrox
76	Bothrops barnetti
77	Bothrops cotiara
78	Bothrops diporus
79	Bothrops erythromelas
80	Bothrops fonsecai
81	Bothrops insularis
82	Bothrops jararaca
83	Bothrops jararacussu
84	Bothrops leucurus
85	Bothrops lutzi
86	Bothrops marajoensis
87	Bothrops matogrossensis
88	Bothrops moojeni
89	Bothrops neuwiedi
90	Bothrops pauloensis
91	Bothrops pictus
92	Bothrops pirajai
93	Brachypelma ruhnaui
94	Brachypelma smithi
95	Brotheas amazonicus
96	Bumba pulcherrimaklaasi
97	Bungarus caeruleus
98	Bungarus candidus
99	Bungarus fasciatus
100	Bungarus flaviceps flaviceps
101	Bungarus multicinctus
102	Buthacus arenicola
103	Buthacus macrocentrus
104	Buthus occitanus
105	Buthus occitanus israelis
106	Buthus occitanus mardochei
107	Buthus occitanus tunetanus
108	Buthus paris
109	Buthus sp. (strain IY-2001)
110	Caerostris extrusa
111	Californiconus californicus
112	Calisoga sp.
113	Calliophis bivirgata
114	Calloselasma rhodostoma
115	Causus rhombeatus
116	Celestus warreni
117	Centruroides elegans
118	Centruroides exilicauda
119	Centruroides gracilis
120	Centruroides infamatus infamatus
121	Centruroides limbatus
122	Centruroides limpidus
123	Centruroides margaritatus
124	Centruroides noxius
125	Centruroides sculpturatus
126	Centruroides suffusus suffusus
127	Centruroides tecomanus
128	Centruroides vittatus
129	Cerastes cerastes
130	Cerastes vipera
131	Ceratogyrus darlingi
132	Ceratogyrus marshalli
133	Cerberus rynchops
134	Cerrophidion godmani
135	Cerrophidion sasai
136	Chaerilus tricostatus
137	Chaerilus tryznai
138	Cheiracanthium punctorium
139	Chelonus sp. nr. curvimaculatus
140	Chilobrachys guangxiensis
141	Chromatopelma cyaneopubescens
142	Cinguloterebra anilis
143	Coelognathus radiatus
144	Conasprella longurionis
145	Conasprella memiae
146	Conus abbreviatus
147	Conus achatinus
148	Conus adamsonii
149	Conus amadis
150	Conus ammiralis
151	Conus anabathrum floridanus
152	Conus anemone
153	Conus araneosus
154	Conus arenatus
155	Conus asiaticus
156	Conus aulicus
157	Conus aurisiacus
158	Conus australis
159	Conus bandanus
160	Conus betulinus
161	Conus brunneus
162	Conus bullatus
163	Conus buxeus loroisii
164	Conus cancellatus
165	Conus capitaneus
166	Conus caracteristicus
167	Conus catus
168	Conus consors
169	Conus delessertii
170	Conus distans
171	Conus ebraeus
172	Conus eburneus
173	Conus emaciatus
174	Conus episcopatus
175	Conus ermineus
176	Conus ferrugineus
177	Conus figulinus
178	Conus floridulus
179	Conus generalis
180	Conus geographus
181	Conus gladiator
182	Conus gloriamaris
183	Conus imperialis
184	Conus inscriptus
185	Conus kinoshitai
186	Conus leopardus
187	Conus limpusi
188	Conus litteratus
189	Conus lividus
190	Conus lynceus
191	Conus magus
192	Conus marmoreus
193	Conus miles
194	Conus monachus
195	Conus monile
196	Conus mus
197	Conus mustelinus
198	Conus natalis
199	Conus nigropunctatus
200	Conus obscurus
201	Conus ochroleucus
202	Conus omaria
203	Conus parius
204	Conus pennaceus
205	Conus pergrandis
206	Conus pictus
207	Conus planorbis
208	Conus princeps
209	Conus pulicarius
210	Conus purpurascens
211	Conus quercinus
212	Conus radiatus
213	Conus rattus
214	Conus regius
215	Conus regularis
216	Conus rolani
217	Conus spurius
218	Conus stercusmuscarum
219	Conus striatus
220	Conus striolatus
221	Conus sulcatus
222	Conus suturatus
223	Conus tessulatus
224	Conus textile
225	Conus tinianus
226	Conus tulipa
227	Conus ventricosus
228	Conus vexillum
229	Conus victoriae
230	Conus villepinii
231	Conus virgo
232	Conus zeylanicus
233	Coremiocnemis tropix
234	Coremiocnemis valida
235	Cotesia rubecula
236	Crotalus adamanteus
237	Crotalus atrox
238	Crotalus basiliscus
239	Crotalus cerastes cerastes
240	Crotalus cerberus
241	Crotalus durissus cascavella
242	Crotalus durissus collilineatus
243	Crotalus durissus cumanensis
244	Crotalus durissus durissus
245	Crotalus durissus ruruima
246	Crotalus durissus terrificus
247	Crotalus horridus
248	Crotalus lepidus lepidus
249	Crotalus mitchellii mitchellii
250	Crotalus molossus molossus
251	Crotalus molossus nigrescens
252	Crotalus oreganus abyssus
253	Crotalus oreganus concolor
254	Crotalus oreganus helleri
255	Crotalus oreganus lutosus
256	Crotalus ruber ruber
257	Crotalus scutulatus scutulatus
258	Crotalus simus
259	Crotalus tzabcan
260	Crotalus vegrandis
261	Crotalus viridis viridis
262	Cryptophis nigrescens
263	Ctenus ornatus
264	Cupiennius salei
265	Cyphononyx dorsalis
266	Cyriopagopus doriae
267	Daboia palaestinae
268	Daboia russelii
269	Daboia siamensis
270	Davus fasciatus
271	Deinagkistrodon acutus
272	Demansia vestigiata
273	Dendroaspis angusticeps
274	Dendroaspis jamesoni kaimosae
275	Dendroaspis polylepis polylepis
276	Dendroaspis viridis
277	Diguetia canities
278	Dinoponera australis
279	Dinoponera quadriceps
280	Dispholidus typus
281	Dolichovespula arenaria
282	Dolichovespula maculata
283	Drysdalia coronoides
284	Echis carinatus
285	Echis carinatus sochureki
286	Echis coloratus
287	Echis leucogaster
288	Echis multisquamatus
289	Echis ocellatus
290	Echis pyramidum leakeyi
291	Ectatomma brunneum
292	Ectatomma tuberculatum
293	Eratigena agrestis
294	Eristicophis macmahoni
295	Erythrolamprus poecilogyrus
296	Eulophus pennicornis
297	Eumenes fraterculus
298	Eumenes rubrofemoratus
299	Eumenes rubronotatus
300	Euscorpiops validus
301	Gemmula diomedea
302	Gemmula kieneri
303	Gemmula lisajoni
304	Gemmula periscelida
305	Gemmula sogodensis
306	Gemmula speciosa
307	Geolycosa sp. (strain A267TDLS2-KZARNA)
308	Gloydius blomhoffii
309	Gloydius blomhoffii blomhoffii
310	Gloydius brevicaudus
311	Gloydius halys
312	Gloydius saxatilis
313	Gloydius shedaoensis
314	Gloydius ussuriensis
315	Grammostola porteri
316	Grammostola rosea
317	Hadronyche formidabilis
318	Hadronyche infensa
319	Hadronyche modesta
320	Hadronyche venenata
321	Hadronyche versuta
322	Hadrurus aztecus
323	Hadrurus gertschi
324	Haplopelma hainanum
325	Haplopelma lividum
326	Haplopelma schmidti
327	Hastula hectica
328	Heloderma horridum horridum
329	Heloderma suspectum
330	Heloderma suspectum cinctum
331	Heloderma suspectum suspectum
332	Hemachatus haemachatus
333	Hemiscorpius lepturus
334	Heriaeus melloteei
335	Heterometrus bengalensis
336	Heterometrus fulvipes
337	Heterometrus laoticus
338	Heterometrus petersii
339	Heterometrus spinifer
340	Heteropoda venatoria
341	Heteroscodra maculata
342	Hippasa partita
343	Hogna carolinensis
344	Hololena curta
345	Hoplocephalus stephensii
346	Hottentotta judaicus
347	Hottentotta tamulus sindicus
348	Hydrophis cyanocinctus
349	Hydrophis hardwickii
350	Hydrophis lapemoides
351	Hydrophis ornatus
352	Hydrophis peronii
353	Hydrophis platurus
354	Hydrophis schistosus
355	Hydrophis stokesii
356	Hydrophis torquatus
357	Hysterocrates gigas
358	Icaria sp.
359	Illawarra wisharti
360	Iotyrris cingulifera
361	Isometrus maculatus
362	Isometrus vittatus
363	Kukulcania hibernalis
364	Lachesana tarabaevi
365	Lachesis muta
366	Lachesis muta muta
367	Lachesis muta rhombeata
368	Lachesis stenophrys
369	Lasiodora parahybana
370	Lasiodora sp. (strain IBSP 8539)
371	Lasioglossum laticeps
372	Laticauda colubrina
373	Laticauda crockeri
374	Laticauda laticaudata
375	Laticauda semifasciata
376	Latrodectus geometricus
377	Latrodectus hasseltii
378	Latrodectus hesperus
379	Latrodectus mactans
380	Latrodectus tredecimguttatus
381	Leioheterodon madagascariensis
382	Leiurus quinquestriatus hebraeus
383	Leiurus quinquestriatus quinquestriatus
384	Liocheles australasiae
385	Liocheles waigiensis
386	Lophiotoma acuta
387	Lophiotoma albina
388	Lophiotoma olangoensis
389	Loxosceles aff. spinulosa (strain GJB-2008)
390	Loxosceles amazonica
391	Loxosceles apachea
392	Loxosceles arizonica
393	Loxosceles boneti
394	Loxosceles cf. spinulosa (strain GJB-2008)
395	Loxosceles deserta
396	Loxosceles gaucho
397	Loxosceles hirsuta
398	Loxosceles intermedia
399	Loxosceles laeta
400	Loxosceles reclusa
401	Loxosceles rufescens
402	Loxosceles sabina
403	Loxosceles similis
404	Loxosceles sp. (strain 4 GJB-2008)
405	Loxosceles spadicea
406	Loxosceles spinulosa
407	Loxosceles variegata
408	Lychas mucronatus
409	Lycosa erythrognatha
410	Lycosa singoriensis
411	Macropis fulvipes
412	Macrothele gigas
413	Macrothele raveni
414	Macrovipera lebetina
415	Macrovipera lebetina obtusa
416	Macrovipera lebetina transmediterranea
417	Megascolia flavifrons
418	Meiacanthus atrodorsalis
419	Melecta albifrons
420	Mesobuthus eupeus
421	Mesobuthus gibbosus
422	Mesobuthus martensii
423	Mesobuthus tamulus
424	Mesomexovis subcristatus
425	Microctonus hyperodae
426	Micropechis ikaheca
427	Micrurus altirostris
428	Micrurus clarki
429	Micrurus corallinus
430	Micrurus dumerilii
431	Micrurus frontalis
432	Micrurus fulvius
433	Micrurus laticollaris
434	Micrurus lemniscatus
435	Micrurus mipartitus
436	Micrurus nigrocinctus
437	Micrurus pyrrhocryptus
438	Micrurus surinamensis
439	Micrurus tener microgalbineus
440	Micrurus tener tener
441	Missulena bradleyi
442	Myrmecia banksi
443	Myrmecia pilosula
444	Naja anchietae
445	Naja annulata annulata
446	Naja annulifera
447	Naja atra
448	Naja christyi
449	Naja haje haje
450	Naja kaouthia
451	Naja melanoleuca
452	Naja mossambica
453	Naja naja
454	Naja nigricollis
455	Naja nivea
456	Naja oxiana
457	Naja pallida
458	Naja philippinensis
459	Naja sagittifera
460	Naja samarensis
461	Naja sputatrix
462	Nephila clavata
463	Notechis scutatus niger
464	Notechis scutatus scutatus
465	Odontobuthus doriae
466	Ophiophagus hannah
467	Opisthacanthus cayaporum
468	Opisthacanthus madagascariensis
469	Opistophthalmus carinatus
470	Orancistrocerus drewseni
471	Oreumenes decoratus
472	Ornithorhynchus anatinus
473	Orphnaecus sp. (strain Maanghit-Cave/Philippines)
474	Orphnaecus sp. (strain Sibaliw/Philippines)
475	Orthochirus scrobiculosus
476	Osmia rufa
477	Ovophis monticola
478	Ovophis okinavensis
479	Oxybelis fulgidus
480	Oxyopes lineatus
481	Oxyopes takobius
482	Oxyuranus microlepidotus
483	Oxyuranus scutellatus
484	Oxyuranus scutellatus canni
485	Oxyuranus scutellatus scutellatus
486	Pachycondyla chinensis
487	Pachycondyla goeldii
488	Pamphobeteus nigricolor
489	Pandinus cavimanus
490	Pandinus imperator
491	Parabuthus granulatus
492	Parabuthus liosoma
493	Parabuthus schlechteri
494	Parabuthus transvaalicus
495	Parabuthus villosus
496	Paraphysa scrofa
497	Parapolybia indica
498	Paraponera clavata
499	Pelinobius muticus
500	Philodryas olfersii
501	Philodryas patagoniensis
502	Phlogiellus sp.
503	Phlogius sp.
504	Phoneutria keyserlingi
505	Phoneutria nigriventer
506	Phoneutria pertyi
507	Phoneutria reidyi
508	Phyllomedusa azurea
509	Phyllomedusa hypochondrialis
510	Pimpla hypochondriaca
511	Pireneitega luctuosa
512	Plectreurys tristis
513	Pogona barbata
514	Polistes annularis
515	Polistes dominula
516	Polistes exclamans
517	Polistes fuscatus
518	Polistes gallicus
519	Polistes hebraeus
520	Polistes jokahamae
521	Polistes lanio
522	Polistes major
523	Polybia paulista
524	Polybia scutellaris rioplatensis
525	Polystira albida
526	Porthidium nasutum
527	Potamotrygon orbignyi
528	Proatheris superciliaris
529	Protobothrops elegans
530	Protobothrops flavoviridis
531	Protobothrops jerdonii
532	Protobothrops mangshanensis
533	Protobothrops mucrosquamatus
534	Protobothrops tokarensis
535	Protonectarina sylveirae
536	Protopolybia exigua
537	Psalmopoeus cambridgei
538	Psalmopoeus reduncus
539	Psammophis mossambicus
540	Pseudechis australis
541	Pseudechis colletti
542	Pseudechis guttatus
543	Pseudechis papuanus
544	Pseudechis porphyriacus
545	Pseudechis rossignolii
546	Pseudocerastes fieldi
547	Pseudocerastes persicus
548	Pseudoferania polylepis
549	Pseudonaja textilis
550	Pseudonaja textilis textilis
551	Pterinochilus murinus
552	Rhabdophis tigrinus tigrinus
553	Rhopalurus garridoi
554	Rhopalurus junceus
555	Rhynchium brunneum
556	Scolopendra angulata
557	Scolopendra mutilans
558	Scolopendra subspinipes dehaani
559	Scolopendra viridicornis nigra
560	Scolopendra viridis
561	Scorpio palmatus
562	Scorpiops jendeki
563	Scorpiops margerisonae
564	Scorpiops tibetanus
565	Segestria florentina
566	Selenocosmia effera
567	Selenotypus plumipes
568	Sicarius albospinosus
569	Sicarius cf. damarensis (strain GJB-2008)
570	Sicarius patagonicus
571	Sicarius peruensis
572	Sicarius terrosus
573	Sistrurus catenatus edwardsii
574	Sistrurus miliarius barbouri
575	Sistrurus miliarius streckeri
576	Sistrurus tergeminus
577	Solenopsis geminata
578	Solenopsis invicta
579	Solenopsis richteri
580	Solenopsis saevissima
581	Steatoda grossa
582	Stromatopelma calceatum
583	Stromatopelma calceatum griseipes
584	Synanceia horrida
585	Synanceia verrucosa
586	Telescopus dhara
587	Terebra subulata
588	Terebra variegata
589	Thalassophryne maculosa
590	Thalassophryne nattereri
591	Theraphosa blondi
592	Thrasops jacksonii
593	Thrixopelma pruriens
594	Tityus bahiensis
595	Tityus costatus
596	Tityus discrepans
597	Tityus fasciolatus
598	Tityus obscurus
599	Tityus pachyurus
600	Tityus serrulatus
601	Tityus stigmurus
602	Tityus trivittatus
603	Tityus zulianus
604	Trimeresurus albolabris
605	Trimeresurus borneensis
606	Trimeresurus gracilis
607	Trimeresurus gramineus
608	Trimeresurus puniceus
609	Trimeresurus purpureomaculatus
610	Trimeresurus stejnegeri
611	Trimorphodon biscutatus
612	Trimorphodon lambda
613	Trittame loki
614	Tropidechis carinatus
615	Tropidolaemus wagleri
616	Turridrupa cerithina
617	Unedogemmula bisaya
618	Urodacus yaschenkoi
619	Vaejovis mexicanus
620	Vaejovis mexicanus smithi
621	Varanus acanthurus
622	Varanus eremius
623	Varanus komodoensis
624	Varanus varius
625	Vespa affinis
626	Vespa analis
627	Vespa basalis
628	Vespa bicolor
629	Vespa crabro
630	Vespa magnifica
631	Vespa mandarinia
632	Vespa orientalis
633	Vespa tropica
634	Vespa velutina
635	Vespa velutina nigrithorax
636	Vespa xanthoptera
637	Vespula flavopilosa
638	Vespula germanica
639	Vespula lewisii
640	Vespula maculifrons
641	Vespula pensylvanica
642	Vespula squamosa
643	Vespula vidua
644	Vespula vulgaris
645	Vipera ammodytes ammodytes
646	Vipera ammodytes meridionalis
647	Vipera aspis
648	Vipera aspis aspis
649	Vipera aspis zinnikeri
650	Vipera berus
651	Vipera berus berus
652	Vipera nikolskii
653	Vipera renardi
654	Walterinnesia aegyptia
655	Xylocopa appendiculata circumvolans
